# Supplementary material for: How to scale up from animal movement decisions to spatiotemporal patterns: An approach via step selection
Source: J Anim Ecol. 2022 Nov 14;92(1):16–29. doi: 10.1111/1365-2656.13832 (PMC10099581; doi:10.1111/1365-2656.13832)
Supplement: Supplementary file 2 — Appendix S2 [file JANE-92-16-s001.zip]

Archive with 27 entries (26 files):
- HowToSuppCode/Code for figures/
- HowToSuppCode/Code for figures/htsu_fig1.py
- HowToSuppCode/Code for figures/htsu_fig3.py
- HowToSuppCode/Code for figures/htsu_fig4.py
- HowToSuppCode/Code for figures/htsu_plot_bif.inp
- HowToSuppCode/Code for figures/htsu_sim_4paths_full.out
- HowToSuppCode/Code for figures/htsu_sim_4paths_noavoid.out
- HowToSuppCode/Code for figures/htsu_sim_4paths_nocp.out
- HowToSuppCode/Code for figures/htsu_sim_4paths_nores.out
- HowToSuppCode/Code for figures/random_field_100.inp
- HowToSuppCode/htsu_bm_from_ssa.R
- HowToSuppCode/htsu_bm_ud_ex1.py
- HowToSuppCode/htsu_bm_ud_ex1.R
- HowToSuppCode/htsu_bm_ud_ex2.py
- HowToSuppCode/htsu_bm_ud_ex2.R
- HowToSuppCode/htsu_me_ex1.py
- HowToSuppCode/htsu_me_ex1.R
- HowToSuppCode/htsu_sim_2indivs.py
- HowToSuppCode/htsu_sim_2indivs.R
- HowToSuppCode/htsu_sim_path_ex1.py
- HowToSuppCode/htsu_sim_path_ex1.R
- HowToSuppCode/htsu_sim_path_ex2.py
- HowToSuppCode/htsu_sim_path_ex2.R
- HowToSuppCode/random_field_100.inp
- HowToSuppCode/random_field_50.inp
- HowToSuppCode/readme.txt
- HowToSuppCode/sim_ssf_rf1_beta1_1.csv
