# Supplementary material for: How to scale up from animal movement decisions to spatiotemporal patterns: An approach via step selection
Source: J Anim Ecol. 2022 Nov 14;92(1):16–29. doi: 10.1111/1365-2656.13832 (PMC10099581; doi:10.1111/1365-2656.13832)
Supplement: Supplementary file 2 — Appendix S2 [file JANE-92-16-s001.zip › HowToSuppCode/Code for figures/htsu_plot_bif.inp]

1.5	16.848	16.902	NA
1.55	17.1686	17.0709	NA
1.6	16.8443	17.1666	NA
1.65	16.931	16.735	NA
1.7	17.22	17.2549	NA
1.75	17.5252	17.4371	NA
1.8	17.6157	17.2868	NA
1.85	17.5803	17.879	NA
1.9	17.1977	16.9074	96.2631
1.95	17.973	19.4231	97.0455
2	17.5619	19.3103	97.4269
2.05	17.6652	97.8825	NA
2.1	17.8339	97.9836	NA
2.15	17.7501	98.341	NA
2.2	18.163	98.6485	NA
2.25	19.4399	98.8181	NA
2.3	20.8808	98.9777	NA
2.35	19.8106	99.1947	NA
2.4	20.6613	99.3334	NA
2.45	24.6918	99.3787	NA
2.5	21.7088	99.5131	NA
2.55	23.89	99.5464	NA
2.6	23.5061	99.5749	NA
2.65	27.0342	99.6519	NA
2.7	26.2377	99.6023	NA
2.75	28.0853	99.7142	NA
2.8	28.6101	99.785	NA
2.85	28.2455	99.8263	NA
2.9	29.6489	99.8245	NA
2.95	29.3223	99.8798	NA
3	29.5159	99.8977	NA
3.05	30.0553	99.8935	NA
3.1	30.5143	99.9159	NA
3.15	30.7059	99.9241	NA
3.2	31.1689	99.929	NA
3.25	31.1989	99.943	NA
3.3	31.9002	99.9568	NA
3.35	32.0982	99.9542	NA
3.4	32.3373	99.9638	NA
3.45	32.8903	99.966	NA
3.5	32.4301	99.9758	NA
