# Supplementary material for: How to scale up from animal movement decisions to spatiotemporal patterns: An approach via step selection
Source: J Anim Ecol. 2022 Nov 14;92(1):16–29. doi: 10.1111/1365-2656.13832 (PMC10099581; doi:10.1111/1365-2656.13832)
Supplement: Supplementary file 2 — Appendix S2 [file JANE-92-16-s001.zip › HowToSuppCode/Code for figures/htsu_sim_4paths_full.out]

8	1	68	25	13	94	65	66
8	0	69	25	14	94	66	66
9	0	69	24	15	94	66	65
10	0	69	23	14	94	66	64
9	0	68	23	14	95	67	64
10	0	68	22	13	95	68	64
9	0	68	23	12	95	68	65
9	1	69	23	12	94	67	65
8	1	69	24	12	93	67	64
7	1	70	24	11	93	66	64
8	1	69	24	12	93	67	64
8	0	69	23	13	93	67	63
7	0	69	22	14	93	66	63
8	0	68	22	15	93	66	62
9	0	68	23	14	93	66	63
8	0	68	22	13	93	66	64
8	1	67	22	13	92	66	65
8	0	68	22	13	93	66	64
9	0	68	21	14	93	67	64
8	0	68	22	15	93	67	63
8	1	68	21	14	93	67	62
7	1	68	20	14	94	67	63
8	1	67	20	14	95	67	64
9	1	67	21	13	95	66	64
10	1	68	21	13	94	67	64
10	2	69	21	13	93	67	63
10	3	70	21	14	93	67	64
9	3	69	21	14	92	66	64
8	3	70	21	14	91	65	64
9	3	69	21	14	90	65	63
10	3	69	22	13	90	64	63
11	3	69	23	13	91	63	63
11	2	69	24	13	92	64	63
11	1	69	23	13	91	63	63
11	2	69	24	14	91	63	64
12	2	70	24	13	91	63	63
12	3	69	24	13	90	62	63
12	4	69	23	13	91	61	63
13	4	69	22	13	92	61	64
13	3	68	22	14	92	60	64
13	2	67	22	15	92	59	64
13	3	67	21	16	92	58	64
12	3	67	22	16	93	58	65
13	3	67	23	16	92	58	66
12	3	67	22	16	93	59	66
12	4	66	22	16	92	59	67
12	3	66	23	15	92	59	68
12	2	65	23	15	91	60	68
13	2	64	23	14	91	60	67
13	1	64	24	14	92	59	67
12	1	64	23	14	93	59	68
11	1	64	22	14	92	59	69
12	1	63	22	14	91	59	70
12	2	63	21	13	91	60	70
13	2	62	21	14	91	60	71
12	2	61	21	13	91	59	71
12	3	62	21	14	91	59	72
11	3	61	21	13	91	59	73
12	3	62	21	12	91	58	73
12	2	63	21	13	91	58	72
12	3	64	21	14	91	57	72
13	3	64	22	13	91	58	72
14	3	64	21	12	91	59	72
14	4	64	22	12	92	59	73
14	3	65	22	12	91	58	73
14	4	65	21	11	91	58	72
15	4	66	21	12	91	58	73
14	4	66	22	11	91	57	73
14	3	66	23	10	91	57	72
15	3	66	24	10	90	56	72
15	4	65	24	9	90	57	72
14	4	66	24	9	89	57	73
15	4	66	25	9	90	58	73
15	3	67	25	10	90	57	73
15	4	67	24	10	89	57	74
16	4	67	25	9	89	56	74
17	4	67	26	8	89	55	74
17	5	67	27	7	89	55	75
18	5	68	27	8	89	54	75
19	5	69	27	8	90	55	75
19	6	70	27	8	91	55	76
19	5	71	27	7	91	54	76
19	6	70	27	8	91	53	76
18	6	69	27	7	91	53	75
18	5	69	28	7	90	52	75
18	4	70	28	7	91	52	74
19	4	70	29	8	91	51	74
20	4	69	29	7	91	52	74
20	5	69	28	7	90	51	74
20	6	68	28	8	90	50	74
20	7	69	28	8	91	51	74
19	7	70	28	8	90	51	73
19	8	70	29	7	90	50	73
20	8	70	30	8	90	50	72
20	7	71	30	8	89	50	73
20	6	72	30	7	89	51	73
21	6	72	31	7	90	52	73
21	5	73	31	8	90	52	74
21	6	73	32	8	91	52	73
20	6	73	31	8	90	53	73
21	6	74	31	8	91	53	72
22	6	74	32	7	91	54	72
22	5	73	32	8	91	55	72
23	5	73	33	9	91	54	72
23	6	73	32	10	91	55	72
22	6	72	32	9	91	56	72
23	6	73	32	10	91	56	73
23	5	73	33	11	91	56	72
23	4	72	33	11	90	57	72
24	4	72	34	11	89	56	72
23	4	72	33	11	88	57	72
23	3	72	32	11	89	57	73
23	2	72	31	11	88	58	73
22	2	72	30	10	88	59	73
22	3	72	29	10	87	60	73
22	4	73	29	11	87	60	74
21	4	73	28	10	87	60	75
21	5	73	29	10	86	60	74
21	4	73	28	10	85	60	73
20	4	74	28	11	85	61	73
21	4	74	27	11	86	60	73
22	4	73	27	12	86	61	73
21	4	73	28	13	86	61	74
22	4	72	28	13	85	62	74
23	4	73	28	12	85	62	73
24	4	73	29	13	85	61	73
24	3	73	28	13	86	61	74
25	3	72	28	13	85	61	75
24	3	72	29	14	85	62	75
24	4	72	28	13	85	62	76
24	5	71	28	14	85	61	76
23	5	72	28	14	86	61	75
23	6	72	27	14	85	62	75
23	5	72	28	13	85	61	75
24	5	73	28	12	85	61	74
25	5	74	28	13	85	61	73
25	6	74	29	12	85	61	72
25	5	73	29	12	86	62	72
26	5	73	28	13	86	61	72
26	6	73	27	12	86	62	72
26	5	74	27	11	86	62	73
26	4	74	28	12	86	63	73
25	4	75	28	12	87	63	72
25	5	74	28	13	87	63	73
26	5	75	28	13	88	63	74
26	6	75	27	12	88	62	74
25	6	75	28	11	88	63	74
25	7	75	27	12	88	63	75
24	7	75	28	11	88	64	75
25	7	75	29	11	89	64	76
25	6	75	30	11	90	65	76
25	5	76	30	12	90	65	77
25	6	76	29	12	89	65	78
25	5	76	30	12	90	64	78
24	5	77	30	12	91	64	77
25	5	76	30	12	90	64	76
25	6	77	30	12	89	64	77
25	5	78	30	13	89	65	77
25	6	78	29	12	89	65	78
24	6	78	28	11	89	65	77
24	5	78	29	12	89	64	77
23	5	79	29	12	88	63	77
22	5	78	29	12	87	63	78
21	5	77	29	13	87	64	78
21	6	76	29	14	87	64	77
21	7	76	30	14	88	64	78
22	7	76	29	14	89	65	78
22	6	76	28	14	90	66	78
22	5	75	28	15	90	66	77
21	5	75	27	14	90	67	77
21	6	76	27	14	91	66	77
22	6	76	26	14	90	66	78
22	5	76	25	13	90	66	79
21	5	75	25	14	90	67	79
21	4	76	25	15	90	67	80
21	3	76	26	14	90	67	81
21	4	76	27	14	89	66	81
21	5	76	28	14	88	67	81
21	6	77	28	13	88	66	81
22	6	78	28	13	89	67	81
22	5	79	28	13	88	66	81
23	5	78	28	12	88	66	82
22	5	79	28	11	88	66	81
22	6	78	28	11	89	66	80
22	5	77	28	10	89	66	81
22	4	78	28	10	88	66	80
22	5	79	28	9	88	66	79
23	5	79	27	9	87	66	80
23	4	79	26	9	86	65	80
23	3	79	25	9	87	65	79
23	2	78	25	9	88	66	79
24	2	78	24	8	88	66	80
23	2	78	25	8	89	66	81
22	2	79	25	9	89	67	81
22	3	80	25	10	89	66	81
21	3	81	25	10	88	65	81
20	3	81	26	11	88	66	81
21	3	81	25	11	87	66	82
21	2	81	26	10	87	65	82
20	2	81	25	9	87	65	83
19	2	82	25	9	86	66	83
19	3	82	26	9	85	66	84
19	4	83	26	9	86	66	83
18	4	83	25	8	86	66	84
19	4	83	24	8	87	66	83
18	4	82	24	9	87	65	83
17	4	81	24	9	86	64	83
18	4	81	25	10	86	64	84
18	3	80	25	10	85	64	83
19	3	80	26	9	85	64	84
19	2	79	26	8	85	64	85
19	3	79	27	7	85	63	85
19	2	79	26	7	86	64	85
19	1	80	26	7	85	64	84
18	1	80	25	7	84	64	85
18	2	80	26	8	84	65	85
18	1	81	26	8	83	64	85
19	1	80	26	8	84	64	86
19	0	81	26	9	84	65	86
20	0	81	27	9	83	65	87
21	0	82	27	9	84	64	87
20	0	81	27	9	83	65	87
20	1	81	28	9	84	65	86
20	0	80	28	9	85	64	86
19	0	80	27	10	85	64	87
19	1	81	27	10	84	64	86
18	1	81	26	10	85	65	86
17	1	82	26	11	85	66	86
17	2	82	25	10	85	67	86
17	1	82	26	10	84	68	86
16	1	82	27	9	84	68	85
16	0	82	28	8	84	68	86
16	1	82	27	7	84	68	85
17	1	82	26	6	84	68	86
17	2	83	26	5	84	69	86
18	2	84	26	5	83	69	85
18	1	83	26	4	83	69	86
18	0	82	26	3	83	69	85
17	0	82	27	3	84	70	85
17	1	83	27	3	85	69	85
18	1	84	27	2	85	69	84
19	1	84	26	2	86	69	83
20	1	83	26	2	85	69	82
20	0	84	26	3	85	69	81
21	0	84	27	2	85	68	81
22	0	83	27	3	85	68	82
22	1	83	28	4	85	67	82
22	2	84	28	4	86	66	82
22	3	84	29	5	86	66	81
21	3	84	28	5	85	66	82
21	2	85	28	4	85	65	82
21	3	84	28	4	84	65	81
22	3	83	28	4	83	65	82
22	2	83	27	5	83	66	82
23	2	84	27	6	83	66	83
23	3	84	26	7	83	65	83
22	3	85	26	8	83	65	82
23	3	85	25	8	82	65	81
23	2	85	24	7	82	65	80
23	3	86	24	7	83	65	79
23	4	87	24	7	82	65	78
23	3	88	24	7	81	66	78
24	3	87	24	6	81	66	77
24	4	87	25	5	81	66	78
24	5	86	25	4	81	65	78
24	4	85	25	5	81	65	79
24	5	86	25	4	81	65	78
25	5	86	24	4	82	65	79
24	5	87	24	4	83	65	80
25	5	87	23	4	82	65	79
25	6	87	24	4	81	65	78
25	5	86	24	4	82	65	77
24	5	86	25	4	83	64	77
25	5	86	24	4	84	64	76
25	6	85	24	3	84	64	75
25	5	86	24	3	85	65	75
25	4	86	23	4	85	66	75
26	4	87	23	4	84	66	76
25	4	86	23	3	84	66	77
24	4	87	23	3	85	66	78
23	4	87	24	2	85	66	79
23	5	87	25	3	85	66	80
24	5	87	26	3	86	66	81
25	5	87	27	2	86	65	81
25	6	88	27	3	86	65	82
24	6	88	28	3	85	66	82
23	6	88	29	3	84	66	81
24	6	88	28	3	83	65	81
23	6	89	28	4	83	66	81
24	6	89	29	4	84	66	80
24	5	89	30	3	84	66	79
25	5	90	30	2	84	67	79
25	6	90	31	3	84	68	79
25	5	91	31	3	85	69	79
24	5	90	31	3	86	68	79
24	6	89	31	4	86	68	78
24	7	89	30	4	85	69	78
25	7	89	29	5	85	68	78
24	7	90	29	5	86	67	78
25	7	90	30	4	86	66	78
24	7	90	31	4	87	66	77
25	7	89	31	5	87	65	77
24	7	89	30	5	88	65	78
24	6	90	30	6	88	66	78
23	6	89	30	6	87	66	77
22	6	89	29	5	87	66	78
22	7	89	30	4	87	66	77
21	7	89	31	5	87	66	78
20	7	89	30	5	88	67	78
20	6	88	30	6	88	68	78
20	5	87	30	7	88	69	78
20	6	87	29	7	87	69	77
20	7	86	29	7	88	69	76
20	6	87	29	6	88	70	76
20	7	88	29	5	88	71	76
20	8	89	29	4	88	72	76
19	8	88	29	3	88	72	75
19	9	88	30	2	88	72	76
19	8	88	29	3	88	71	76
19	7	88	28	4	88	72	76
20	7	88	27	4	87	72	75
21	7	89	27	4	86	73	75
22	7	89	26	4	87	73	74
22	6	89	27	4	86	72	74
22	5	88	27	5	86	71	74
23	5	88	26	6	86	71	73
22	5	88	25	7	86	70	73
23	5	89	25	8	86	70	72
24	5	89	26	7	86	70	73
24	4	89	25	7	85	71	73
23	4	90	25	7	86	71	74
23	3	89	25	7	87	71	75
22	3	88	25	7	88	71	74
21	3	88	26	8	88	70	74
22	3	87	26	8	89	70	75
22	2	86	26	7	89	70	76
23	2	86	27	6	89	70	77
23	3	86	28	6	90	71	77
23	4	85	28	7	90	71	76
22	4	85	27	7	91	71	75
22	5	85	26	7	92	72	75
21	5	85	27	8	92	72	76
21	4	85	28	8	93	72	77
22	4	86	28	8	92	72	76
23	4	85	28	8	93	72	75
24	4	85	29	9	93	72	76
25	4	86	29	9	92	71	76
25	5	86	28	8	92	71	77
25	4	87	28	8	91	72	77
26	4	87	27	8	90	72	78
25	4	88	27	8	89	73	78
25	5	88	26	9	89	73	77
25	6	88	25	9	90	72	77
25	7	88	24	10	90	71	77
25	8	88	25	10	91	71	76
24	8	88	24	10	92	71	77
23	8	87	24	11	92	71	78
23	7	86	24	10	92	71	79
24	7	85	24	9	92	71	80
23	7	86	24	9	93	72	80
24	7	86	25	10	93	73	80
25	7	86	26	9	93	72	80
26	7	86	27	9	92	71	80
25	7	85	27	8	92	71	79
25	6	85	26	9	92	71	78
24	6	84	26	8	92	71	77
24	5	85	26	8	93	71	76
24	6	85	25	8	92	70	76
23	6	84	25	7	92	69	76
22	6	83	25	8	92	70	76
23	6	84	25	8	91	71	76
23	5	85	25	8	90	71	77
23	4	84	25	8	89	71	76
23	3	84	26	7	89	71	75
22	3	85	26	6	89	71	74
22	4	86	26	7	89	71	75
23	4	87	26	6	89	71	74
23	5	88	26	6	88	70	74
23	6	88	25	6	87	69	74
24	6	87	25	7	87	68	74
24	7	86	25	7	86	68	75
23	7	87	25	6	86	67	75
23	6	88	25	5	86	66	75
23	7	89	25	5	85	66	76
22	7	89	24	6	85	67	76
22	8	90	24	7	85	68	76
22	7	89	24	7	86	68	77
23	7	88	24	7	85	69	77
23	8	87	24	7	84	70	77
23	7	88	24	8	84	71	77
23	8	87	24	8	83	71	78
23	7	87	23	8	84	71	79
24	7	87	22	7	84	71	78
23	7	88	22	6	84	71	77
22	7	87	22	7	84	72	77
22	8	87	23	6	84	71	77
21	8	87	24	5	84	71	76
22	8	87	25	5	85	70	76
21	8	88	25	6	85	70	75
22	8	88	24	6	86	70	74
22	9	87	24	6	85	70	75
21	9	88	24	5	85	69	75
22	9	89	24	6	85	68	75
23	9	89	23	6	84	68	74
24	9	88	23	7	84	69	74
23	9	88	24	6	84	69	73
23	8	87	24	6	85	70	73
23	9	87	25	6	86	69	73
23	10	87	26	6	85	69	74
23	11	86	26	6	84	69	73
22	11	86	25	5	84	68	73
22	12	87	25	5	85	69	73
22	11	88	25	4	85	68	73
22	10	88	26	5	85	69	73
22	9	88	25	4	85	68	73
23	9	88	24	3	85	69	73
24	9	88	23	4	85	69	74
24	10	89	23	3	85	68	74
24	9	89	24	4	85	67	74
23	9	89	25	4	84	67	75
22	9	89	24	4	85	67	76
22	10	88	24	5	85	67	75
23	10	89	24	6	85	68	75
22	10	89	25	7	85	68	76
23	10	88	25	6	85	67	76
22	10	88	26	6	86	68	76
23	10	87	26	5	86	68	75
24	10	88	26	4	86	67	75
23	10	87	26	4	85	67	74
24	10	87	27	3	85	67	73
24	9	87	28	4	85	67	72
23	9	87	27	5	85	67	73
22	9	87	28	4	85	67	74
23	9	87	27	4	86	67	75
23	10	88	27	3	86	68	75
24	10	88	28	3	85	68	74
24	9	87	28	2	85	69	74
24	8	87	27	3	85	69	73
25	8	87	26	2	85	69	74
25	9	88	26	1	85	69	75
24	9	89	26	1	84	68	75
25	9	89	27	1	85	67	75
25	8	90	27	0	85	67	74
25	7	89	27	1	85	67	75
25	8	89	28	0	85	67	76
26	8	88	28	0	84	67	77
26	7	88	27	1	84	66	77
25	7	87	27	1	85	66	78
26	7	87	28	0	85	65	78
27	7	88	28	0	84	64	78
27	8	88	27	0	85	64	79
27	9	89	27	0	86	63	79
27	10	89	28	0	85	64	79
26	10	90	28	0	84	65	79
25	10	90	29	0	85	65	78
25	11	89	29	0	86	65	77
25	12	89	30	0	87	64	77
25	11	89	29	1	87	64	78
25	10	89	28	1	88	63	78
25	11	89	27	1	87	63	79
25	10	89	26	0	87	62	79
25	9	88	26	0	86	62	78
24	9	89	26	1	86	63	78
24	10	89	27	1	85	63	77
25	10	89	28	1	84	63	76
25	9	89	27	2	84	62	76
24	9	90	27	3	84	61	76
24	10	90	28	2	84	61	77
24	9	89	28	3	84	61	78
24	8	90	28	2	84	62	78
25	8	90	27	2	83	61	78
25	9	91	27	2	84	61	77
24	9	90	27	3	84	61	78
25	9	90	28	3	85	62	78
25	10	90	29	4	85	63	78
25	9	91	29	3	85	63	79
26	9	90	29	3	84	63	80
26	8	90	28	2	84	62	80
27	8	89	28	2	83	63	80
27	9	88	28	1	83	63	81
28	9	89	28	0	83	64	81
28	8	89	29	0	82	65	81
27	8	88	29	0	81	64	81
26	8	88	30	0	80	64	80
27	8	88	29	0	81	63	80
27	7	87	29	1	81	63	79
27	6	87	30	1	82	62	79
28	6	88	30	1	83	61	79
28	7	88	31	2	83	62	79
29	7	87	31	1	83	62	78
30	7	87	30	1	82	62	77
30	8	88	30	1	81	61	77
29	8	89	30	1	82	61	78
30	8	89	31	2	82	61	79
30	7	88	31	2	81	61	78
31	7	88	30	2	82	62	78
32	7	87	30	1	82	62	79
31	7	86	30	0	82	61	79
30	7	86	29	1	82	62	79
31	7	85	29	0	82	63	79
32	7	85	28	0	81	64	79
32	8	85	27	0	82	64	80
31	8	84	27	0	83	64	81
31	9	85	27	0	84	64	80
32	9	86	27	1	84	65	80
32	8	87	27	1	83	65	79
32	7	88	27	1	82	65	80
33	7	88	28	1	81	65	81
33	6	89	28	0	81	64	81
32	6	88	28	1	81	63	81
32	7	88	27	1	82	62	81
33	7	87	27	1	83	61	81
33	8	87	28	1	84	61	82
33	9	87	27	2	84	61	81
33	8	86	27	2	85	62	81
33	9	85	27	3	85	63	81
32	9	84	27	4	85	64	81
33	9	83	27	5	85	65	81
34	9	82	27	6	85	65	82
34	10	82	28	6	84	65	81
33	10	82	29	6	83	65	80
32	10	81	29	6	84	66	80
31	10	82	29	5	84	67	80
32	10	83	29	5	83	67	79
32	11	83	28	6	83	67	80
33	11	83	27	6	84	66	80
33	10	83	26	7	84	66	81
34	10	83	25	6	84	65	81
33	10	82	25	5	84	64	81
33	9	83	25	6	84	65	81
33	10	82	25	6	85	65	82
34	10	82	24	7	85	66	82
35	10	81	24	7	86	66	81
36	10	81	25	7	85	65	81
35	10	81	24	7	84	65	80
36	10	81	25	7	83	66	80
37	10	80	25	7	84	67	80
37	11	80	24	8	84	67	81
36	11	81	24	9	84	67	80
36	12	81	25	9	85	67	81
36	13	81	26	9	84	67	82
35	13	81	25	9	83	68	82
34	13	82	25	9	84	68	81
35	13	82	26	8	84	68	80
35	14	81	26	8	83	68	79
36	14	82	26	8	82	69	79
36	13	83	26	7	82	69	80
36	12	84	26	7	83	70	80
36	11	83	26	8	83	70	81
36	12	83	27	7	83	70	80
35	12	83	26	7	84	69	80
34	12	82	26	8	84	69	79
35	12	82	27	8	85	69	80
35	11	83	27	8	84	68	80
34	11	83	28	9	84	68	79
34	10	83	29	9	83	67	79
33	10	83	28	9	82	66	79
32	10	84	28	9	83	65	79
33	10	85	28	10	83	64	79
33	11	84	28	9	83	63	79
34	11	85	28	8	83	63	80
34	10	86	28	7	83	63	81
34	11	85	28	8	83	64	81
34	12	85	27	7	83	64	82
34	13	86	27	7	84	63	82
34	12	86	28	7	83	64	82
34	11	87	28	7	84	64	81
34	12	88	28	7	83	64	80
33	12	87	28	7	82	64	79
33	13	86	28	6	82	64	78
32	13	86	27	6	81	63	78
32	12	87	27	5	81	62	78
31	12	88	27	5	80	63	78
31	13	89	27	5	79	63	79
31	14	89	26	6	79	63	78
31	13	88	26	7	79	63	77
31	14	88	25	7	80	63	78
32	14	87	25	7	81	64	78
33	14	88	25	7	82	65	78
33	13	88	26	6	82	66	78
32	13	88	25	7	82	66	77
32	14	89	25	8	82	67	77
31	14	90	25	8	81	66	77
31	13	90	26	7	81	66	76
31	14	89	26	8	81	66	77
31	13	88	26	8	80	66	76
31	12	88	27	8	79	66	75
31	13	87	27	8	80	66	76
31	12	87	26	7	80	66	75
31	13	88	26	6	80	67	75
31	14	88	27	6	79	66	75
30	14	87	27	6	80	66	76
29	14	87	28	5	80	67	76
29	13	86	28	5	81	67	77
29	12	86	29	6	81	67	78
29	13	86	28	6	80	66	78
29	14	87	28	6	79	65	78
29	13	87	29	7	79	65	77
28	13	88	29	6	79	65	76
28	12	87	29	6	80	65	77
28	13	88	29	5	80	65	78
29	13	88	30	5	81	65	77
29	14	87	30	5	80	65	78
30	14	86	30	5	79	66	78
30	15	85	30	5	80	66	77
30	14	84	30	5	81	66	76
29	14	84	29	5	82	66	77
29	15	84	30	5	81	65	77
29	14	84	29	5	82	64	77
29	15	85	29	5	83	64	78
29	16	84	29	6	83	64	79
29	15	83	29	6	84	64	80
28	15	82	29	6	83	63	80
29	15	83	29	7	83	64	80
30	15	83	28	7	82	64	81
31	15	83	27	8	82	63	81
32	15	84	27	7	82	64	81
32	14	84	28	7	83	63	81
33	14	84	27	6	83	64	81
34	14	85	27	6	82	64	82
34	15	85	28	5	82	64	81
34	14	84	28	5	81	64	80
35	14	84	27	5	80	65	80
35	15	85	27	5	81	66	80
36	15	86	27	5	80	67	80
36	16	87	27	4	80	68	80
35	16	88	27	5	80	68	81
35	15	88	28	4	80	67	81
35	14	88	27	4	81	67	80
36	14	89	27	5	81	68	80
36	15	89	26	5	80	67	80
36	16	89	27	4	80	66	80
36	15	90	27	4	79	66	81
36	16	90	28	4	80	66	82
35	16	91	28	3	80	66	81
34	16	91	29	3	81	66	80
33	16	92	29	3	82	66	81
34	16	92	28	4	82	67	81
35	16	93	28	3	82	67	82
34	16	93	29	3	83	67	83
35	16	93	30	3	82	68	83
36	16	92	30	3	81	68	84
36	15	92	29	3	82	68	83
37	15	92	30	3	83	69	83
37	14	92	31	3	82	70	83
36	14	91	31	2	82	69	83
37	14	91	32	2	83	69	82
38	14	91	31	2	82	68	82
38	15	91	30	3	82	67	82
37	15	90	30	3	81	66	82
36	15	90	29	3	80	66	81
37	15	89	29	3	81	66	80
37	14	90	29	2	81	66	79
38	14	91	29	1	81	66	78
38	15	90	29	0	81	65	78
38	16	90	28	0	82	64	78
37	16	90	29	0	81	64	79
36	16	89	29	0	82	64	78
36	15	89	28	0	81	64	77
37	15	88	28	0	82	65	77
37	14	89	28	0	81	66	77
37	13	90	28	0	80	65	77
37	12	90	29	0	81	64	77
37	11	90	30	0	80	64	78
36	11	90	31	0	79	64	79
36	12	90	30	1	79	65	79
37	12	90	31	1	78	64	79
36	12	90	30	0	78	64	80
35	12	91	30	0	77	63	80
34	12	91	31	0	78	63	81
34	13	91	30	1	78	63	80
35	13	91	29	1	77	62	80
35	14	91	30	1	78	62	81
35	13	92	30	1	77	62	82
35	14	92	29	0	77	62	83
36	14	91	29	0	76	61	83
36	13	91	28	0	75	62	83
36	12	90	28	0	74	63	83
36	13	89	28	0	73	63	82
36	14	88	28	0	74	64	82
36	15	88	27	0	73	63	82
37	15	89	27	0	72	63	83
38	15	88	27	1	72	63	82
39	15	87	27	2	72	63	83
39	14	87	28	3	72	64	83
39	13	87	29	3	73	64	84
40	13	86	29	4	73	64	85
40	14	86	28	4	74	64	86
39	14	85	28	4	73	64	85
39	15	85	27	4	74	64	84
39	14	85	26	3	74	63	84
39	13	85	25	3	73	64	84
38	13	85	24	4	73	64	83
37	13	86	24	4	72	64	84
37	12	86	25	3	72	63	84
36	12	86	26	3	71	63	83
36	13	85	26	3	72	64	83
36	12	84	26	3	71	63	83
35	12	84	25	2	71	63	82
34	12	84	26	1	71	63	81
33	12	84	27	0	71	64	81
33	13	85	27	0	72	65	81
34	13	86	27	0	71	65	80
35	13	86	28	0	72	64	80
34	13	86	29	0	73	64	81
34	12	86	30	0	72	63	81
34	11	86	29	0	73	63	80
34	10	86	30	0	72	63	81
33	10	87	30	0	73	64	81
33	9	88	30	1	73	63	81
33	8	87	30	2	73	63	80
33	9	87	31	2	72	62	80
34	9	87	32	1	72	63	80
35	9	88	32	1	73	63	81
35	10	87	32	0	73	64	81
35	9	87	33	0	72	65	81
34	9	87	32	0	71	64	81
35	9	86	32	1	71	64	80
36	9	86	31	2	71	64	81
36	10	86	30	2	72	64	80
37	10	86	29	2	73	64	81
36	10	87	29	2	74	65	81
36	11	87	30	2	75	64	81
36	12	88	30	2	76	64	80
37	12	88	29	3	76	63	80
36	12	89	29	3	75	62	80
37	12	89	28	2	75	61	80
36	12	89	27	3	75	61	79
37	12	88	27	3	76	62	79
36	12	89	27	3	77	61	79
35	12	89	28	3	78	60	79
35	13	89	29	4	78	60	78
35	12	88	29	4	79	59	78
36	12	87	29	4	80	59	79
37	12	87	30	3	80	60	79
37	13	86	30	2	80	60	78
37	14	86	31	3	80	60	79
37	15	85	31	2	80	60	78
36	15	84	31	2	79	59	78
36	14	84	30	2	78	59	77
35	14	85	30	1	78	60	77
36	14	86	30	1	79	60	76
36	13	85	30	0	79	59	76
37	13	86	30	0	80	58	76
37	14	85	30	1	80	58	75
38	14	84	30	2	80	58	76
38	13	84	31	3	80	59	76
38	12	83	31	2	80	60	76
38	11	82	31	3	80	59	76
37	11	82	30	3	81	59	77
36	11	82	31	3	80	60	77
37	11	82	32	4	80	60	76
37	12	82	31	4	81	61	76
37	13	83	31	4	82	61	75
36	13	82	31	4	81	62	75
37	13	83	31	5	81	63	75
36	13	84	31	5	80	63	76
36	12	85	31	6	80	63	75
36	13	86	31	7	80	62	75
37	13	86	32	6	80	61	75
37	12	86	31	7	80	61	76
36	12	86	30	7	81	61	75
36	13	86	29	7	80	61	74
36	14	86	30	8	80	61	75
37	14	87	30	8	79	62	75
38	14	87	29	9	79	62	76
38	15	87	30	9	80	61	76
38	16	87	29	9	81	61	75
38	17	86	29	10	81	61	74
38	18	87	29	9	81	60	74
38	19	87	28	9	82	61	74
37	19	87	27	8	82	61	73
36	19	87	26	8	83	61	74
36	18	88	26	7	83	62	74
36	17	89	26	7	82	63	74
37	17	88	26	8	82	63	75
36	17	88	25	9	82	63	74
35	17	89	25	10	82	63	73
35	16	88	25	10	83	63	72
35	17	87	25	10	84	63	73
35	16	86	25	11	84	63	74
36	16	86	24	11	83	62	74
35	16	86	23	11	82	62	75
34	16	85	23	11	83	62	76
34	15	86	23	11	84	61	76
33	15	87	23	11	85	62	76
34	15	87	24	11	86	62	77
34	16	87	25	10	86	62	76
34	15	87	24	10	87	62	75
34	16	87	25	10	86	61	75
35	16	86	25	10	87	61	74
34	16	86	24	10	86	61	73
34	15	85	24	10	85	62	73
35	15	85	23	9	85	63	73
35	16	84	23	9	84	63	74
35	15	85	23	9	85	62	74
35	16	84	23	9	84	63	74
35	15	84	24	10	84	63	73
35	14	84	23	11	84	63	72
35	15	84	22	11	83	63	73
35	14	85	22	10	83	62	73
34	14	85	23	11	83	63	73
33	14	86	23	10	83	63	74
33	15	87	23	11	83	64	74
33	16	87	24	10	83	63	74
33	15	87	25	10	82	63	73
33	16	88	25	11	82	63	72
33	17	88	24	12	82	63	73
34	17	88	25	12	83	63	72
34	18	89	25	12	84	64	72
33	18	89	24	11	84	63	72
32	18	90	24	12	84	64	72
31	18	90	25	12	85	65	72
31	17	90	24	12	84	65	73
32	17	90	25	11	84	66	73
32	18	90	24	10	84	66	72
33	18	91	24	9	84	66	73
32	18	91	23	9	85	65	73
33	18	91	22	9	86	65	74
33	19	90	22	8	86	65	73
32	19	91	22	8	85	66	73
32	20	90	22	7	85	66	72
32	19	91	22	7	86	67	72
31	19	91	21	6	86	68	72
32	19	92	21	6	87	67	72
32	18	92	22	5	87	67	73
33	18	93	22	6	87	68	73
33	19	92	22	7	87	68	74
33	20	91	22	7	86	68	73
33	19	91	21	7	87	69	73
33	18	91	20	6	87	70	73
34	18	91	21	7	87	71	73
34	19	90	21	6	87	71	72
33	19	90	20	5	87	71	71
32	19	90	21	5	88	70	71
33	19	90	22	5	87	70	70
33	20	90	23	6	87	69	70
33	21	90	24	6	88	69	69
32	21	91	24	6	87	69	70
32	20	91	23	6	88	69	71
31	20	91	24	7	88	69	72
32	20	91	23	8	88	69	73
32	21	91	22	7	88	70	73
32	22	91	21	6	88	71	73
31	22	92	21	6	87	71	74
31	23	91	21	5	87	72	74
31	22	92	21	5	86	72	73
31	23	91	21	6	86	71	73
31	22	92	21	7	86	70	73
31	21	93	21	7	85	71	73
31	20	92	21	7	86	72	73
32	20	91	21	6	86	71	73
32	19	91	20	5	86	71	74
32	20	92	20	6	86	72	74
32	21	93	20	5	86	73	74
32	22	93	21	5	87	73	73
32	21	92	21	5	86	73	72
33	21	92	22	5	87	73	73
32	21	92	23	5	86	72	73
32	20	91	23	6	86	73	73
32	21	91	24	5	86	72	73
32	22	90	24	6	86	72	72
33	22	89	24	7	86	72	71
33	21	89	23	6	86	72	70
32	21	89	22	5	86	71	70
33	21	89	21	5	85	70	70
33	20	90	21	4	85	70	69
34	20	90	22	4	86	69	69
34	21	90	21	5	86	69	70
33	21	91	21	6	86	70	70
32	21	91	20	7	86	71	70
31	21	91	19	7	85	72	70
31	22	91	20	7	86	72	69
32	22	90	20	7	85	73	69
32	23	89	20	7	84	74	69
31	23	89	21	8	84	74	70
31	24	89	22	9	84	74	69
30	24	89	21	9	85	75	69
30	23	90	21	10	85	74	69
30	22	90	20	10	86	73	69
30	21	90	19	10	87	74	69
31	21	90	18	10	88	75	69
31	20	90	17	9	88	75	70
31	19	90	18	8	88	75	71
32	19	89	18	8	89	75	70
32	18	88	18	9	89	74	70
31	18	87	18	8	89	73	70
32	18	86	18	8	90	74	70
32	19	87	18	8	91	73	70
33	19	87	17	7	91	73	71
34	19	87	18	6	91	74	71
34	18	87	17	5	91	75	71
35	18	88	17	5	92	76	71
36	18	87	17	5	91	76	70
37	18	87	18	5	90	75	70
38	18	88	18	5	89	75	69
38	17	89	18	4	89	75	68
39	17	89	19	4	90	75	67
39	16	89	20	4	89	74	67
40	16	90	20	5	89	74	66
39	16	90	19	6	89	74	65
40	16	89	19	7	89	75	65
39	16	88	19	7	90	74	65
38	16	88	20	7	91	74	66
37	16	88	19	6	91	73	66
37	15	88	18	6	90	73	65
37	16	88	17	6	91	73	64
37	15	89	17	6	90	72	64
37	14	89	16	6	91	73	64
36	14	88	16	5	91	73	63
37	14	88	17	5	92	74	63
37	13	88	16	6	92	75	63
36	13	87	16	6	91	75	62
36	14	86	16	6	90	75	63
37	14	86	15	6	89	74	63
37	15	86	16	5	89	75	63
37	16	87	16	5	90	74	63
36	16	86	16	6	90	74	64
35	16	85	16	6	91	73	64
34	16	85	17	5	91	74	64
34	15	84	17	5	90	75	64
34	16	83	17	5	91	75	63
35	16	84	17	5	90	76	63
34	16	83	17	4	90	76	62
35	16	82	17	5	90	76	63
35	17	81	17	5	91	77	63
36	17	81	18	5	92	77	64
35	17	81	19	4	92	77	65
36	17	81	18	3	92	76	65
35	17	80	18	2	92	76	64
34	17	79	18	2	93	76	63
34	16	79	17	2	94	77	63
33	16	79	16	1	94	77	62
33	17	78	16	2	94	77	61
32	17	78	15	2	95	76	61
31	17	79	15	2	96	77	61
30	17	80	15	3	96	77	60
31	17	80	14	2	96	76	60
31	16	81	14	2	95	76	59
32	16	82	14	3	95	76	58
32	17	82	13	2	95	77	58
32	16	82	12	3	95	76	58
33	16	83	12	3	94	77	58
32	16	82	12	3	93	77	57
31	16	82	13	4	93	76	57
31	17	82	12	5	93	76	58
32	17	82	13	6	93	77	58
32	16	82	12	6	92	77	57
31	16	81	12	7	92	77	58
32	16	81	11	6	92	77	57
33	16	82	11	6	93	76	57
33	15	83	11	5	93	75	57
32	15	83	12	4	93	76	57
32	14	84	12	5	93	75	57
31	14	84	11	5	94	74	57
31	15	84	10	4	94	74	56
32	15	84	11	4	95	73	56
31	15	85	11	4	94	73	57
31	14	86	11	4	93	73	56
31	15	87	11	4	92	72	56
31	14	86	11	3	92	72	57
31	13	85	11	2	92	72	56
31	14	85	12	3	92	71	56
31	15	85	11	2	92	71	55
32	15	86	11	2	91	71	54
33	15	86	12	2	92	71	55
33	16	86	11	2	91	72	55
34	16	85	11	2	90	72	56
34	17	85	10	2	91	73	56
33	17	84	10	2	92	74	56
33	16	84	9	1	92	75	56
34	16	84	10	1	93	75	55
33	16	84	11	0	93	75	56
32	16	85	11	0	94	74	56
31	16	85	10	0	95	74	57
31	17	85	11	0	94	74	58
31	16	86	11	1	94	74	57
30	16	87	11	1	95	74	58
31	16	87	12	0	95	73	58
31	15	86	12	1	95	72	58
31	14	87	12	0	95	71	58
32	14	86	12	0	94	70	58
32	13	85	12	1	94	71	58
33	13	85	13	2	94	72	58
32	13	86	13	1	94	71	58
32	14	85	13	2	94	72	58
32	13	84	13	3	94	72	57
32	12	84	12	4	94	72	56
31	12	84	13	4	93	72	55
30	12	84	12	4	94	71	55
30	13	84	11	3	94	71	54
30	14	84	12	2	94	71	55
30	15	84	13	3	94	72	55
30	14	83	13	4	94	72	54
29	14	83	12	3	94	73	54
30	14	82	12	3	93	73	55
29	14	82	13	3	92	72	55
28	14	82	14	3	91	73	55
28	15	81	14	3	92	72	55
27	15	80	14	3	91	72	54
27	14	79	14	3	90	72	53
27	13	79	13	3	91	72	52
27	12	78	13	4	91	72	53
27	13	78	12	5	91	71	53
27	12	77	12	4	91	71	52
27	11	77	13	4	90	70	52
27	10	78	13	5	90	70	53
28	10	78	12	5	89	70	54
28	9	78	13	5	90	69	54
28	10	78	12	6	90	70	54
28	9	77	12	5	90	71	54
27	9	77	11	4	90	71	55
26	9	76	11	4	91	70	55
25	9	75	11	5	91	70	56
24	9	74	11	4	91	70	55
25	9	74	12	5	91	70	54
25	10	74	13	6	91	70	53
25	11	74	12	6	90	69	53
25	10	73	12	7	90	69	52
25	9	73	11	7	89	68	52
24	9	73	10	7	90	69	52
23	9	73	11	6	90	69	53
24	9	72	11	7	90	70	53
25	9	72	10	7	91	69	53
24	9	73	10	7	92	70	53
24	10	73	11	8	92	70	54
24	9	73	10	8	91	70	55
25	9	74	10	9	91	70	56
25	10	74	11	9	92	69	56
25	9	74	12	8	92	69	57
26	9	75	12	8	91	70	57
26	8	75	11	8	90	69	57
27	8	74	11	8	89	68	57
27	9	74	12	9	89	68	56
28	9	73	12	9	88	67	56
28	8	73	11	9	87	66	56
28	7	74	11	10	87	67	56
28	8	75	11	9	87	66	56
28	7	75	10	10	87	67	56
27	7	74	10	10	88	67	55
28	7	74	11	9	88	67	54
28	8	74	12	10	88	67	55
28	9	74	13	10	87	68	55
29	9	74	14	11	87	68	56
28	9	74	13	12	87	69	56
28	10	74	14	12	88	69	57
29	10	73	14	13	88	68	57
29	11	72	14	13	89	69	57
28	11	72	15	14	89	69	58
29	11	72	16	14	88	68	58
30	11	72	17	15	88	68	59
30	12	71	17	15	89	69	59
30	11	71	18	16	89	69	58
30	12	70	18	16	88	69	57
30	13	71	18	16	87	69	56
30	14	71	19	15	87	69	55
29	14	70	19	14	87	69	54
30	14	70	20	14	86	69	55
30	15	71	20	15	86	69	56
31	15	71	21	15	85	69	55
30	15	72	21	15	86	69	54
30	16	73	21	15	85	69	55
30	17	72	21	16	85	70	55
31	17	72	20	17	85	70	56
32	17	72	21	17	86	71	56
32	16	72	20	17	85	71	55
32	17	72	21	17	86	71	56
32	18	71	21	16	86	72	56
31	18	70	21	17	86	72	57
31	19	71	21	16	86	73	57
31	20	71	20	16	85	74	57
32	20	72	20	17	85	74	58
32	21	72	21	17	86	75	58
33	21	72	22	16	86	74	58
33	22	71	22	17	86	74	59
34	22	72	22	17	87	73	59
35	22	72	21	18	87	74	59
35	23	72	20	19	87	73	59
36	23	73	20	20	87	73	58
35	23	74	20	19	87	73	59
35	22	73	20	19	88	72	59
34	22	72	20	18	88	73	59
34	23	71	20	18	89	73	58
33	23	71	21	18	88	72	58
33	22	72	21	17	88	72	59
33	23	72	20	17	89	72	58
32	23	71	20	17	90	72	59
32	22	72	20	17	91	71	59
32	21	73	20	18	91	71	60
32	22	72	20	19	91	71	61
33	22	72	19	20	91	71	60
33	23	72	18	20	92	72	60
32	23	73	18	20	91	73	60
32	22	72	18	19	91	73	59
32	21	72	19	19	90	73	58
31	21	73	19	19	91	74	58
31	20	74	19	19	90	73	58
32	20	74	18	19	89	73	59
32	19	74	17	18	89	73	58
31	19	73	17	18	88	73	59
31	20	74	17	17	88	72	59
32	20	75	17	17	87	72	58
32	21	74	17	17	88	72	59
32	20	75	17	18	88	73	59
31	20	74	17	18	89	73	60
31	19	75	17	18	90	72	60
32	19	74	17	18	91	72	61
32	18	74	16	19	91	71	61
31	18	74	15	19	90	71	62
31	17	75	15	20	90	71	63
31	18	76	15	20	91	72	63
31	17	76	16	20	92	72	64
30	17	76	15	21	92	71	64
31	17	77	15	20	92	71	63
32	17	77	14	21	92	71	62
31	17	77	15	22	92	72	62
31	16	77	16	21	92	72	63
31	15	77	17	20	92	73	63
32	15	76	17	21	92	72	63
32	16	76	18	21	91	72	62
32	15	75	18	21	92	71	62
33	15	75	17	22	92	72	62
34	15	76	17	23	92	72	63
33	15	76	18	22	92	72	64
33	16	77	18	21	92	72	63
33	15	77	19	21	93	71	63
33	16	77	18	21	94	70	63
33	17	77	17	21	95	70	64
33	18	77	18	22	95	70	63
34	18	76	18	22	94	69	63
35	18	76	17	21	94	68	63
35	17	76	16	21	95	68	62
35	16	76	15	20	95	69	62
34	16	76	16	20	96	68	62
35	16	75	16	20	95	67	62
35	15	75	15	21	95	66	62
35	16	75	16	21	94	66	63
36	16	76	16	22	94	66	64
36	17	76	15	23	94	66	65
36	18	76	14	23	93	67	65
36	17	76	15	24	93	66	65
35	17	76	16	25	93	66	64
34	17	76	17	24	93	67	64
34	18	75	17	25	93	67	63
35	18	74	17	24	93	66	63
34	18	75	17	23	93	66	62
34	19	76	17	24	93	66	63
33	19	77	17	24	94	65	63
32	19	77	16	24	95	66	63
31	19	77	17	23	95	66	64
31	20	77	16	24	95	66	65
32	20	78	16	24	94	66	64
33	20	77	16	24	93	67	64
33	21	77	15	23	93	67	65
33	22	77	14	22	93	67	66
34	22	78	14	21	93	67	65
33	22	78	15	21	92	67	66
33	23	79	15	20	92	68	66
33	22	78	15	20	91	67	66
33	23	78	16	20	92	67	65
33	22	77	16	19	92	66	65
34	22	76	16	19	93	67	65
35	22	76	15	18	93	68	65
36	22	75	15	18	92	67	65
36	23	74	15	18	91	67	66
36	24	73	15	17	91	67	67
37	24	74	15	17	92	68	67
36	24	75	15	18	92	69	67
37	24	75	14	17	92	69	66
36	24	75	13	17	93	68	66
35	24	74	13	17	92	67	66
35	23	74	14	16	92	67	65
35	24	75	14	16	91	68	65
35	23	75	15	16	92	69	65
35	24	76	15	16	91	68	65
36	24	77	15	17	91	69	65
37	24	77	14	16	91	68	65
36	24	78	14	16	90	67	65
37	24	78	13	16	89	67	66
36	24	77	13	16	88	68	66
35	24	78	13	17	88	67	66
34	24	79	13	16	88	66	66
35	24	78	13	16	87	66	67
36	24	79	13	15	87	66	68
36	23	79	12	15	86	65	68
37	23	80	12	15	87	64	68
37	24	81	12	15	88	63	68
38	24	82	12	16	88	64	68
39	24	82	13	16	89	64	69
38	24	83	13	15	89	64	68
38	23	84	13	14	89	63	68
37	23	84	12	13	89	64	68
38	23	84	11	12	89	65	68
37	23	83	11	11	89	65	67
37	24	84	11	11	88	65	66
38	24	84	12	11	89	65	67
38	25	83	12	12	89	65	66
37	25	84	12	13	89	65	67
37	24	83	12	13	88	64	67
37	25	82	12	13	87	65	67
37	24	81	12	13	88	64	67
38	24	82	12	13	89	65	67
38	23	82	11	12	89	66	67
37	23	82	12	12	90	67	67
36	23	83	12	13	90	67	68
37	23	83	11	13	89	68	68
36	23	84	11	13	88	67	68
36	22	84	12	12	88	66	68
37	22	83	12	13	88	65	68
36	22	82	12	12	88	65	69
35	22	82	13	13	88	65	68
35	21	82	12	12	88	66	68
36	21	82	11	11	88	67	68
36	22	82	12	12	88	67	69
35	22	82	13	11	88	68	69
35	23	81	13	11	89	69	69
34	23	82	13	11	90	70	69
35	23	83	13	12	90	71	69
35	22	83	12	12	89	71	68
36	22	82	12	12	90	71	69
35	22	82	11	13	90	71	70
35	23	83	11	12	90	72	70
36	23	83	12	13	90	72	69
37	23	84	12	13	89	72	70
36	23	83	12	14	89	72	71
35	23	83	11	13	89	72	70
34	23	83	12	13	90	73	70
35	23	83	11	13	89	74	70
35	24	84	11	13	90	75	70
35	23	84	12	13	91	75	69
34	23	84	13	13	90	74	69
34	22	84	12	13	91	74	68
35	22	83	12	14	91	73	68
36	22	84	12	15	91	74	68
35	22	84	13	15	90	75	68
34	22	84	14	14	90	75	67
33	22	84	13	14	91	75	68
33	21	84	12	14	90	76	68
33	22	84	11	14	91	76	67
34	22	85	11	15	91	75	67
35	22	86	11	14	91	75	68
35	23	85	11	14	90	76	68
35	22	84	11	13	90	77	68
36	22	85	11	13	91	77	67
37	22	85	10	13	90	78	67
37	21	85	9	13	89	78	66
37	20	86	9	13	90	78	67
38	20	87	9	14	90	78	66
39	20	86	9	13	90	79	66
40	20	86	8	13	91	78	66
39	20	86	9	12	91	79	66
40	20	87	9	11	91	79	67
40	19	86	9	10	91	78	67
39	19	85	9	10	90	77	67
38	19	85	10	10	91	77	66
39	19	86	10	10	92	76	66
38	19	86	9	11	92	75	66
39	19	87	9	11	91	74	66
40	19	87	8	12	91	73	66
41	19	87	9	12	90	72	66
41	18	86	9	12	89	72	67
40	18	87	9	12	88	71	67
41	18	87	8	12	87	71	68
42	18	86	8	13	87	71	67
41	18	85	8	12	87	71	66
42	18	85	9	13	87	71	65
41	18	84	9	14	87	71	66
41	19	85	9	15	87	72	66
42	19	85	10	14	87	72	65
42	18	86	10	15	87	72	66
41	18	86	11	15	86	71	66
40	18	87	11	15	87	71	65
40	17	87	12	15	86	71	66
40	16	88	12	14	86	71	67
40	15	88	11	14	85	71	68
40	16	87	11	13	85	71	69
40	15	86	11	12	85	71	70
41	15	86	10	12	86	71	71
40	15	87	10	12	87	71	70
39	15	88	10	12	86	72	70
39	14	88	9	12	87	71	70
38	14	88	10	11	87	72	70
39	14	89	10	11	86	72	71
40	14	90	10	11	87	72	70
40	15	90	9	11	88	72	69
41	15	90	10	11	89	72	68
41	16	90	9	11	88	73	68
41	15	89	9	11	87	72	68
41	16	88	9	12	87	71	68
40	16	87	9	12	86	71	69
40	15	87	8	11	86	72	69
39	15	87	9	11	87	72	70
39	16	86	9	11	88	72	71
38	16	86	10	10	88	72	72
39	16	86	11	10	89	72	73
39	15	86	10	10	88	71	73
38	15	86	11	11	88	71	74
39	15	86	10	11	89	71	73
39	16	86	9	10	89	71	74
40	16	87	9	9	89	70	74
40	17	87	10	8	89	71	74
41	17	87	9	9	89	71	73
41	16	88	9	8	89	71	74
40	16	89	9	9	89	72	74
39	16	89	8	9	88	72	73
39	15	89	7	9	89	71	73
38	15	88	7	9	88	71	74
37	15	88	8	8	88	71	73
36	15	88	7	8	89	72	73
35	15	88	6	7	89	72	72
36	15	87	6	8	89	72	71
37	15	88	6	9	89	72	70
37	16	88	7	10	89	72	69
36	16	88	6	9	89	73	69
36	15	89	6	9	88	72	69
36	16	88	6	10	88	71	69
36	15	88	5	9	88	71	68
35	15	88	4	9	87	71	69
36	15	88	3	9	86	71	68
36	14	88	4	9	85	70	68
36	15	87	4	8	85	71	68
37	15	87	3	7	85	71	67
37	16	88	3	7	84	71	66
36	16	89	3	6	84	71	65
35	16	88	3	7	84	72	65
34	16	89	3	6	84	71	65
34	17	88	3	7	84	70	65
33	17	89	3	7	83	70	64
33	16	89	2	7	84	70	63
32	16	90	2	7	85	69	63
32	15	90	1	7	84	68	63
32	16	90	2	8	84	68	64
32	15	90	1	8	83	68	63
32	16	91	1	8	82	68	62
32	15	91	0	8	81	69	62
31	15	91	1	7	81	69	63
31	14	91	0	7	80	68	63
31	15	90	0	8	80	67	63
32	15	91	0	9	80	67	64
32	14	91	1	9	79	66	64
32	15	91	0	8	79	67	64
31	15	92	0	7	79	68	64
30	15	91	0	8	79	68	65
31	15	90	0	9	79	69	65
30	15	90	1	8	79	68	65
30	14	89	1	8	78	67	65
30	13	89	2	7	78	68	65
29	13	89	3	8	78	69	65
30	13	88	3	7	78	68	65
30	12	89	3	7	79	68	64
30	13	89	2	8	79	68	63
29	13	88	2	9	79	68	64
29	14	87	2	10	79	68	65
29	13	87	3	10	78	68	66
30	13	87	2	10	79	67	66
31	13	86	2	10	78	68	66
32	13	85	2	11	78	69	66
32	12	84	2	11	77	70	66
31	12	83	2	11	78	69	66
30	12	83	3	10	78	70	66
30	11	83	4	10	79	69	66
30	12	84	4	11	79	68	66
30	11	84	5	12	79	69	66
29	11	84	6	11	79	68	66
30	11	84	5	10	79	69	66
30	12	83	5	11	79	69	67
29	12	82	5	11	78	69	68
28	12	82	6	10	78	68	68
28	11	82	7	10	77	68	69
27	11	82	6	10	78	68	68
26	11	82	7	9	78	69	68
26	12	81	7	9	77	68	68
27	12	81	8	9	78	69	68
27	11	82	8	8	78	69	69
27	12	81	8	9	78	68	69
26	12	80	8	9	77	68	68
27	12	80	9	9	78	67	68
26	12	81	9	10	78	66	68
27	12	80	9	10	77	66	69
27	11	79	9	10	78	67	69
28	11	78	9	11	78	67	68
28	10	77	9	11	79	66	68
27	10	76	9	10	79	66	69
27	9	76	10	10	78	65	69
28	9	76	9	9	78	66	69
28	10	76	8	8	78	67	69
28	9	77	8	9	78	66	69
27	9	76	8	10	78	67	69
26	9	77	8	11	78	67	68
26	10	78	8	10	78	67	67
26	11	77	8	11	78	67	66
26	12	76	8	10	78	67	67
25	12	75	8	11	78	68	67
25	13	76	8	11	77	69	67
26	13	75	8	11	76	68	67
25	13	75	7	11	77	67	67
25	12	75	6	10	77	67	68
25	11	75	5	10	78	67	67
25	10	74	5	9	78	68	67
25	11	74	4	9	77	69	67
25	12	75	4	9	78	68	67
26	12	74	4	9	77	68	68
26	11	75	4	9	78	67	68
26	10	75	5	9	77	68	68
27	10	75	4	9	76	69	68
26	10	75	5	10	76	69	67
27	10	74	5	10	75	69	66
27	9	73	5	9	75	70	66
28	9	74	5	8	75	69	66
28	8	75	5	8	76	69	65
27	8	75	4	8	75	70	65
26	8	74	4	8	76	69	65
26	9	74	5	7	76	70	65
26	10	74	4	6	76	71	65
26	11	75	4	6	75	71	64
25	11	75	5	5	75	71	63
26	11	75	6	5	74	71	62
27	11	75	5	4	74	70	62
27	12	75	6	5	74	70	61
27	11	75	5	6	74	70	60
27	12	75	6	6	73	70	61
27	11	74	6	6	72	69	61
27	10	74	5	6	73	68	61
27	11	73	5	6	74	69	61
28	11	73	6	6	73	68	61
28	12	72	6	6	74	69	61
28	11	71	6	6	73	68	61
29	11	71	7	6	72	68	62
29	12	71	8	6	71	68	61
28	12	72	8	5	71	68	62
29	12	73	8	5	72	67	62
29	13	74	8	4	72	66	62
30	13	74	9	4	73	67	62
30	12	74	8	4	74	67	63
30	11	75	8	4	75	67	64
29	11	75	7	4	74	67	65
29	10	76	7	4	75	68	65
28	10	75	7	3	75	69	65
27	10	75	8	4	75	68	65
27	11	76	8	5	75	68	66
26	11	75	8	4	75	67	66
25	11	74	8	4	74	67	67
26	11	73	8	3	74	66	67
27	11	73	7	4	74	65	67
27	10	74	7	4	75	65	66
27	11	74	6	5	75	64	66
27	12	75	6	5	74	65	66
27	11	76	6	5	75	66	66
26	11	75	6	6	75	67	66
26	10	74	6	6	76	67	65
26	11	75	6	7	76	67	64
26	12	75	7	7	75	67	65
27	12	76	7	8	75	67	64
27	13	76	8	9	75	67	65
26	13	76	7	9	76	66	65
25	13	77	7	8	76	65	65
25	12	77	8	9	76	65	66
25	13	77	9	10	76	65	65
26	13	77	8	11	76	65	66
27	13	78	8	12	76	65	67
27	12	78	9	13	76	64	67
27	13	79	9	12	76	64	66
26	13	79	10	12	77	63	66
27	13	78	10	12	76	63	65
27	14	78	11	12	77	64	65
27	15	79	11	13	77	64	66
27	16	78	11	14	77	64	65
27	17	78	12	14	76	63	65
27	18	78	13	14	75	64	65
28	18	78	14	14	74	63	65
28	19	78	13	14	75	63	64
28	20	79	13	13	75	63	65
29	20	80	13	12	75	64	65
30	20	79	13	11	75	65	65
30	21	79	12	11	76	65	66
31	21	79	11	11	75	64	66
31	22	79	10	10	75	63	66
30	22	79	9	10	76	64	66
30	21	79	8	9	76	64	67
30	22	78	8	9	77	63	67
30	23	79	8	10	77	63	66
30	24	80	8	11	77	62	66
29	24	80	7	11	78	61	66
28	24	80	6	11	77	61	67
28	23	80	7	10	77	60	67
28	22	79	7	10	76	60	66
29	22	79	6	10	75	60	65
29	23	78	6	10	76	61	65
30	23	78	7	10	77	61	64
30	22	78	6	10	76	62	64
30	21	77	6	10	77	62	63
29	21	77	5	9	77	62	64
30	21	78	5	9	78	61	64
29	21	78	6	10	78	62	64
30	21	78	7	11	78	61	64
29	21	79	7	12	78	60	64
30	21	80	7	12	77	61	64
31	21	80	6	11	77	62	64
30	21	81	6	10	77	61	64
30	20	82	6	10	78	60	64
30	21	83	6	9	78	60	65
30	22	82	6	10	78	61	65
31	22	83	6	11	78	61	64
32	22	84	6	10	78	62	64
32	21	85	6	10	77	62	63
31	21	86	6	11	77	62	64
31	20	85	6	11	76	62	65
31	19	84	6	12	76	62	64
32	19	84	5	13	76	62	65
33	19	84	6	13	75	61	65
32	19	85	6	14	75	61	64
32	20	85	7	14	74	62	64
33	20	85	8	14	73	62	63
33	21	86	8	14	72	61	63
32	21	86	9	13	72	61	62
32	20	85	9	13	73	61	61
32	21	85	8	14	73	60	61
32	22	86	8	15	73	61	61
32	21	87	8	15	74	61	60
33	21	88	8	15	73	61	61
32	21	87	8	15	72	62	61
32	20	86	8	15	71	63	61
32	19	87	8	15	70	63	60
33	19	87	9	14	70	63	61
33	18	87	10	13	70	63	60
33	19	87	9	12	70	63	61
33	18	86	9	12	71	63	62
32	18	86	8	12	70	64	62
31	18	86	9	13	70	65	62
31	19	86	10	13	69	66	62
32	19	87	10	13	68	65	62
32	18	86	10	13	69	66	62
32	19	86	9	13	70	65	62
32	18	86	10	13	69	64	62
33	18	86	9	14	69	65	62
33	19	86	10	15	69	65	63
32	19	86	9	14	69	66	63
31	19	86	10	14	68	67	63
31	18	85	10	13	68	67	64
31	19	85	11	13	67	67	63
30	19	85	12	12	67	67	64
29	19	84	12	12	66	66	64
30	19	85	12	12	65	66	65
30	18	85	11	11	65	67	65
30	17	84	11	12	65	66	65
29	17	85	11	13	65	67	65
29	16	85	10	12	65	67	64
30	16	85	11	12	66	67	63
30	17	85	12	12	67	66	63
31	17	85	13	12	66	66	64
31	16	86	13	12	65	65	64
31	15	85	13	12	64	66	64
30	15	85	14	11	64	67	64
30	14	85	13	11	63	68	64
31	14	85	12	11	62	67	64
32	14	86	12	11	61	67	65
33	14	85	12	12	61	68	65
33	15	85	11	12	62	68	64
33	16	85	12	12	61	69	64
32	16	85	13	11	61	69	63
31	16	85	12	11	60	69	64
30	16	84	12	11	59	68	64
30	17	83	12	12	59	67	64
31	17	83	13	12	60	68	64
32	17	84	13	11	60	69	64
32	18	84	12	11	61	70	64
31	18	83	12	10	61	71	64
31	19	82	12	10	60	71	63
30	19	83	12	10	61	71	64
31	19	83	11	10	62	71	63
31	18	84	11	11	62	71	64
30	18	85	11	12	62	71	65
31	18	86	11	11	62	70	65
31	19	87	11	12	62	70	64
31	18	87	12	13	62	70	65
32	18	86	12	12	62	69	65
32	19	86	11	13	62	70	65
33	19	86	12	12	62	71	65
33	18	86	11	12	61	70	65
33	19	86	12	13	61	69	65
33	20	86	11	13	62	69	64
34	20	85	11	13	63	70	64
34	21	85	12	13	64	71	64
33	21	85	11	14	64	71	63
34	21	84	11	13	64	71	64
34	20	84	12	12	64	70	64
35	20	85	12	13	64	69	64
34	20	85	11	13	65	68	64
34	19	84	11	13	64	67	64
34	20	85	11	13	65	66	64
35	20	86	11	12	65	66	65
35	21	87	11	12	64	67	65
35	20	86	11	11	64	67	66
35	21	85	11	12	64	67	65
35	22	84	11	12	65	67	64
34	22	84	12	13	65	67	63
34	23	85	12	13	66	68	63
33	23	84	12	14	66	68	62
33	24	85	12	15	66	68	63
33	25	85	11	15	65	69	63
33	24	86	11	15	64	70	63
33	23	85	11	15	65	69	63
32	23	84	11	15	64	69	64
33	23	83	11	15	65	68	64
33	22	83	12	14	65	69	64
33	23	83	11	14	66	69	63
34	23	83	12	14	65	70	63
34	24	84	12	15	65	71	63
35	24	84	13	14	65	72	63
34	24	84	14	14	66	72	62
34	25	85	14	13	66	73	62
34	24	85	13	13	65	73	63
35	24	86	13	12	65	73	62
35	23	85	13	13	65	74	62
36	23	84	13	12	65	73	62
35	23	83	13	13	65	72	62
36	23	83	12	14	65	72	63
36	22	84	12	14	66	72	62
36	23	83	12	14	67	72	63
36	22	84	12	14	68	73	63
36	21	85	12	14	69	73	62
35	21	84	12	14	70	74	62
36	21	83	12	15	70	73	62
36	20	83	13	14	70	72	62
36	19	83	12	13	70	72	63
37	19	83	11	13	71	72	64
38	19	83	10	12	71	72	65
38	18	82	10	12	70	72	66
38	17	82	11	13	70	73	66
37	17	82	12	14	70	73	65
37	16	82	11	14	71	74	65
37	15	83	11	15	71	75	65
38	15	83	12	14	71	74	65
37	15	84	12	14	70	74	66
36	15	84	11	14	69	74	67
36	16	84	10	13	69	75	67
37	16	84	11	12	69	75	66
36	16	84	10	11	69	75	67
37	16	84	9	11	68	75	66
36	16	83	9	10	68	76	66
35	16	83	8	11	68	76	65
34	16	84	8	12	68	76	66
35	16	84	7	12	67	75	66
34	16	83	7	13	67	75	65
33	16	83	6	12	67	76	65
32	16	84	6	13	67	75	65
32	15	84	5	13	68	74	65
33	15	84	4	13	67	74	66
34	15	84	3	13	66	74	65
34	16	84	2	14	66	74	64
35	16	85	2	14	65	74	63
34	16	85	1	15	65	73	63
34	17	86	1	16	65	73	62
35	17	86	2	15	65	74	62
35	16	86	3	16	65	73	62
35	17	87	3	17	65	73	61
34	17	86	3	17	66	74	61
35	17	87	3	17	65	73	61
34	17	87	4	18	65	72	61
35	17	88	4	19	65	72	60
34	17	88	5	19	66	73	60
35	17	87	5	20	66	72	60
35	16	86	5	20	65	72	59
35	17	86	4	19	65	71	59
36	17	85	4	19	64	71	60
35	17	86	4	20	64	71	59
34	17	85	4	19	64	72	59
35	17	86	4	19	63	72	60
35	16	87	4	19	64	72	61
35	15	87	3	19	65	72	60
35	14	86	3	20	65	73	60
35	13	86	2	20	64	72	60
35	14	87	2	20	63	73	60
34	14	86	2	19	63	72	60
34	13	86	3	20	63	73	60
34	12	87	3	21	63	73	61
34	13	88	3	21	64	73	62
33	13	88	4	22	64	73	61
32	13	89	4	23	64	73	60
32	14	90	4	24	64	73	59
33	14	90	3	24	65	74	59
33	13	89	3	24	66	74	58
32	13	88	3	24	65	74	57
33	13	87	3	24	64	75	57
33	14	87	4	23	64	75	58
32	14	88	4	24	64	75	57
32	13	88	3	24	63	76	57
31	13	87	3	23	63	77	57
31	14	86	3	23	64	76	57
30	14	87	3	22	64	76	58
30	13	87	4	22	65	76	59
30	14	87	5	22	66	76	60
30	13	88	5	22	67	75	60
31	13	87	5	23	67	75	59
32	13	86	5	23	68	74	59
31	13	85	5	24	68	74	60
32	13	85	6	25	68	75	60
33	13	84	6	24	68	74	60
32	13	84	5	24	69	75	60
32	14	83	5	25	69	76	60
33	14	83	6	26	69	75	60
34	14	83	7	27	69	75	59
35	14	84	7	26	69	74	59
34	14	85	7	26	70	73	59
34	13	84	7	27	70	74	59
34	12	83	7	27	71	75	59
34	13	82	7	28	71	75	58
34	12	81	7	29	71	76	58
34	13	81	8	29	70	76	57
34	12	80	8	30	70	77	57
34	11	80	9	29	70	77	58
33	11	80	10	29	71	77	59
32	11	79	10	30	71	77	60
33	11	80	10	31	71	77	61
34	11	81	10	31	70	77	62
35	11	80	10	31	69	76	62
35	10	80	11	31	68	76	61
35	9	79	11	31	67	75	61
36	9	78	11	31	68	75	62
36	10	78	10	31	67	76	62
35	10	77	10	32	67	75	62
34	10	77	11	32	66	75	61
33	10	77	10	32	67	75	60
32	10	77	9	31	67	75	61
32	11	77	10	31	66	74	61
32	10	76	10	31	67	73	61
33	10	75	10	31	68	73	60
32	10	75	11	30	68	72	60
31	10	76	11	29	68	72	59
32	10	75	11	30	68	72	60
33	10	75	12	30	69	71	60
34	10	75	13	31	69	71	61
33	10	74	13	31	68	71	60
32	10	74	14	30	68	72	60
31	10	73	14	30	69	72	59
30	10	72	14	29	69	71	59
31	10	72	13	28	69	71	60
30	10	72	14	27	69	71	61
31	10	73	14	28	69	72	61
31	9	73	13	28	70	71	61
31	10	74	13	28	69	72	61
32	10	75	13	29	69	71	61
32	11	76	13	29	68	72	61
32	12	76	12	28	68	72	62
31	12	75	12	29	68	72	61
32	12	74	12	30	68	72	62
32	11	74	11	29	68	72	61
33	11	74	12	28	68	71	61
32	11	73	12	29	68	70	61
32	12	74	12	28	68	69	61
33	12	75	12	27	68	69	60
33	13	74	12	28	68	70	60
34	13	75	12	28	69	69	60
35	13	75	13	28	70	69	61
35	14	76	13	28	71	68	61
35	15	76	14	28	70	68	60
35	14	76	13	29	70	67	60
35	15	76	12	29	71	67	61
34	15	76	11	29	72	67	62
34	16	76	12	28	72	67	61
35	16	76	13	27	72	67	60
36	16	76	12	26	72	67	61
36	17	77	12	26	73	68	61
36	16	77	13	25	73	67	61
36	17	78	13	24	73	66	61
36	18	78	14	25	73	66	62
36	19	78	13	24	73	66	63
36	20	78	14	24	74	66	64
37	20	79	14	25	74	66	65
36	20	78	14	26	74	66	66
36	21	77	14	26	75	66	65
35	21	77	13	26	76	67	65
35	22	76	13	26	75	66	65
35	21	76	12	26	74	65	65
36	21	76	13	26	75	64	65
36	20	76	12	26	74	64	64
36	21	76	13	25	74	64	65
36	22	77	13	24	74	63	65
36	23	78	13	24	75	63	64
37	23	78	12	24	74	63	63
37	24	77	12	24	75	63	62
36	24	77	13	24	76	64	62
37	24	77	12	24	75	64	61
37	23	77	11	23	75	64	62
36	23	78	11	24	75	64	63
36	24	77	11	24	74	64	62
37	24	77	12	24	75	65	62
38	24	77	11	23	75	65	61
38	25	76	11	24	75	65	62
37	25	75	11	24	76	66	62
36	25	75	12	23	76	66	61
37	25	76	12	24	76	66	60
37	26	75	12	24	75	67	60
36	26	75	13	24	74	67	61
35	26	74	13	24	73	66	61
35	25	74	12	24	72	65	61
34	25	74	11	24	71	65	62
34	26	75	11	23	71	64	62
35	26	74	11	23	72	65	62
34	26	75	11	22	72	66	62
34	25	76	11	23	72	67	62
35	25	77	11	23	71	67	63
35	24	77	10	24	71	66	63
35	23	76	10	23	71	66	62
34	23	77	10	22	71	65	62
35	23	77	9	22	72	65	61
34	23	76	9	22	71	66	61
34	24	76	8	23	71	65	61
35	24	75	8	23	70	65	60
36	24	75	9	24	70	65	61
35	24	75	8	25	70	64	61
36	24	76	8	25	71	64	60
36	23	77	8	26	71	65	60
35	23	77	9	26	72	65	61
35	22	78	9	26	73	66	61
34	22	77	9	25	73	65	61
33	22	77	8	25	74	65	62
32	22	77	9	25	73	66	62
33	22	76	9	25	74	67	62
33	21	75	9	26	74	67	63
33	22	75	8	25	74	67	62
33	23	75	7	25	73	66	62
33	24	75	8	24	73	67	62
32	24	74	8	24	74	67	63
32	23	73	8	25	74	67	64
32	22	73	9	24	74	66	64
33	22	73	10	23	74	66	63
34	22	73	11	22	74	67	63
35	22	74	11	21	74	67	64
35	23	73	11	20	74	67	65
35	24	72	11	19	74	66	65
35	23	71	11	19	73	66	64
34	23	71	10	18	73	67	64
33	23	72	10	18	74	68	64
33	22	73	10	19	74	67	64
34	22	74	10	18	74	67	63
34	21	75	10	18	75	68	63
34	20	75	9	19	75	68	62
34	19	76	9	20	75	67	62
33	19	77	9	20	74	67	63
34	19	76	9	20	73	67	64
34	18	76	10	20	72	68	64
34	19	75	10	19	72	68	63
35	19	75	9	20	72	68	62
35	18	75	8	20	71	68	63
35	19	75	7	19	71	68	64
34	19	75	8	20	71	68	65
35	19	75	9	20	70	68	64
35	18	74	9	19	70	68	65
35	17	73	9	19	71	68	64
35	16	74	9	19	72	67	64
35	17	73	9	18	72	66	64
34	17	74	9	18	73	65	64
34	16	73	9	18	74	65	63
34	17	73	10	18	75	66	63
35	17	73	9	18	74	65	63
36	17	73	8	18	75	66	63
35	17	74	8	17	75	66	64
35	18	73	8	16	75	65	64
35	17	72	8	16	76	65	65
34	17	72	7	15	76	64	65
35	17	72	8	15	77	65	65
34	17	71	8	15	76	64	65
33	17	71	7	15	77	64	66
32	17	70	7	16	77	64	65
32	16	70	8	16	78	64	64
33	16	69	8	17	78	64	65
33	15	70	8	17	79	64	66
33	16	70	7	18	79	65	66
33	15	71	7	18	78	64	66
32	15	72	7	18	79	65	66
33	15	72	6	18	78	65	67
33	14	71	6	17	78	65	68
33	15	71	7	17	77	66	68
32	15	71	6	18	77	67	68
31	15	71	5	18	78	66	68
32	15	72	5	17	78	67	68
31	15	72	4	17	79	68	68
31	14	71	4	17	78	68	69
32	14	71	3	18	78	69	69
32	15	71	2	18	79	68	69
31	15	71	1	17	79	68	70
31	16	71	0	17	78	69	70
30	16	72	0	17	77	69	69
31	16	71	0	18	77	69	70
31	15	71	1	17	77	69	71
31	14	70	1	17	76	70	71
31	13	70	2	17	75	70	72
32	13	70	3	17	74	71	72
32	14	71	3	18	74	71	71
32	15	71	4	19	74	72	71
33	15	70	4	18	74	73	71
33	16	70	3	19	74	73	72
33	15	70	4	19	73	73	71
33	16	71	4	19	72	72	71
33	17	71	3	18	72	72	72
33	16	71	2	18	73	73	72
33	17	70	2	19	73	73	71
32	17	69	2	20	73	72	71
32	16	68	2	21	73	72	72
32	15	68	1	22	73	73	72
31	15	68	0	22	72	72	72
31	16	69	0	21	72	72	73
31	15	69	1	21	71	72	74
30	15	69	0	20	71	72	73
30	14	70	0	20	72	72	74
29	14	71	0	21	72	72	75
30	14	71	1	20	72	72	74
30	15	70	1	20	71	72	73
30	16	69	1	21	71	72	72
30	17	69	0	20	71	73	72
30	16	70	0	20	70	73	73
30	15	70	1	21	70	74	73
29	15	70	0	21	69	74	74
29	14	69	0	21	70	73	74
30	14	68	0	22	70	74	74
30	15	67	0	22	69	73	74
29	15	68	0	21	69	73	73
28	15	69	0	21	68	72	73
27	15	70	0	21	67	72	74
26	15	71	0	21	66	73	74
26	16	70	0	22	66	72	74
26	15	71	0	23	66	71	74
27	15	70	0	23	67	71	73
27	14	69	0	23	68	70	73
27	13	69	1	23	67	70	74
27	14	69	2	24	67	70	73
28	14	69	1	24	68	69	73
29	14	70	1	24	69	69	74
29	13	70	2	24	68	68	74
29	12	70	3	23	68	69	74
29	11	70	4	23	67	69	73
29	12	70	3	23	66	69	72
29	13	70	4	23	65	69	73
29	12	69	4	23	64	69	72
30	12	70	4	22	64	69	71
30	11	71	4	22	65	68	71
30	12	72	4	23	65	68	72
29	12	71	4	23	64	68	73
29	13	72	4	23	65	68	74
28	13	72	3	23	66	68	75
29	13	72	4	22	66	68	76
30	13	73	4	23	66	69	76
31	13	73	5	24	66	69	75
31	14	73	4	24	65	69	76
32	14	73	5	24	64	68	76
33	14	73	6	24	65	68	75
33	15	74	6	23	65	68	74
33	16	75	6	22	65	67	74
33	17	74	6	22	66	68	74
32	17	74	7	22	65	69	74
32	16	74	6	21	65	70	74
31	16	73	6	21	66	69	74
31	15	73	7	22	66	69	73
31	14	73	8	23	66	69	74
31	13	72	8	23	65	70	74
32	13	72	9	24	65	69	74
32	14	73	9	24	66	70	74
31	14	73	10	23	66	69	74
32	14	74	10	24	66	70	74
33	14	75	10	24	67	69	74
33	13	75	9	24	66	70	74
32	13	75	10	24	65	71	74
33	13	75	11	23	65	71	75
33	14	76	11	22	65	71	74
34	14	76	12	22	66	70	74
34	15	76	11	22	67	71	74
33	15	76	12	21	67	70	74
33	14	75	12	22	67	71	74
32	14	75	13	22	68	72	74
32	15	76	13	22	67	73	74
31	15	77	13	22	68	72	74
30	15	77	12	22	69	71	74
31	15	77	13	23	69	71	75
30	15	77	12	23	68	71	74
31	15	78	12	22	68	70	74
30	15	78	13	22	69	71	74
30	14	78	12	23	69	72	74
31	14	78	11	23	70	71	74
31	15	77	11	23	69	71	73
31	16	77	12	24	69	72	73
30	16	77	11	24	70	71	73
30	15	77	10	25	70	72	73
30	14	77	11	24	70	72	72
31	14	77	10	24	71	72	71
32	14	77	11	24	70	72	72
31	14	77	10	24	71	71	72
30	14	77	11	25	71	71	73
29	14	77	12	24	71	70	73
29	13	78	12	24	72	70	74
29	12	78	13	24	73	69	74
29	13	79	13	23	73	69	73
30	13	78	13	24	73	70	73
30	14	78	12	24	74	70	72
31	14	79	12	24	73	70	71
31	15	79	13	23	73	70	72
31	16	79	12	23	72	69	72
31	15	79	13	23	71	70	72
31	14	79	12	23	70	70	71
32	14	79	13	23	71	71	71
[truncated: 2,999 more rows]
