# Supplementary material for: How to scale up from animal movement decisions to spatiotemporal patterns: An approach via step selection
Source: J Anim Ecol. 2022 Nov 14;92(1):16–29. doi: 10.1111/1365-2656.13832 (PMC10099581; doi:10.1111/1365-2656.13832)
Supplement: Supplementary file 2 — Appendix S2 [file JANE-92-16-s001.zip › HowToSuppCode/Code for figures/htsu_sim_4paths_noavoid.out]

9	26	99	20	53	76	63	92
8	26	98	20	52	76	63	93
8	25	99	20	52	77	63	94
7	25	98	20	53	77	63	93
6	25	99	20	53	78	64	93
6	26	98	20	54	78	64	92
7	26	98	21	54	79	63	92
7	27	99	21	54	78	62	92
7	28	99	22	53	78	62	93
7	29	99	21	52	78	61	93
6	29	99	22	52	79	60	93
7	29	99	21	53	79	60	94
7	28	99	20	53	78	59	94
8	28	99	21	53	79	59	95
8	29	99	20	53	78	59	94
8	30	98	20	54	78	60	94
9	30	97	20	55	78	61	94
10	30	96	20	55	77	62	94
10	31	96	21	54	77	62	95
9	31	96	22	55	77	61	95
9	30	96	21	54	77	60	95
10	30	96	22	54	76	60	94
10	29	95	22	53	76	59	94
9	29	94	22	52	76	60	94
8	29	94	23	52	75	60	93
7	29	94	22	52	76	60	94
7	28	94	23	53	76	59	94
7	27	94	24	52	76	59	93
7	28	94	23	52	77	58	93
6	28	94	24	52	76	58	92
7	28	93	24	53	76	57	92
8	28	94	24	53	77	57	91
7	28	95	24	53	78	57	90
6	28	95	23	53	79	56	90
7	28	95	24	52	79	56	91
7	29	95	23	52	78	56	90
7	30	95	24	52	79	55	90
7	29	95	23	52	80	54	90
8	29	94	23	51	80	54	89
8	28	95	23	50	80	54	90
8	27	96	23	50	81	54	89
7	27	95	23	51	81	54	88
8	27	95	24	51	80	54	89
8	28	94	24	51	81	54	90
9	28	93	24	51	82	54	91
10	28	93	23	50	82	53	91
10	27	94	23	51	82	53	92
11	27	94	24	51	83	54	92
12	27	94	23	50	83	54	91
13	27	95	23	50	84	55	91
12	27	95	24	49	84	56	91
12	28	95	23	49	85	57	91
12	27	95	24	49	86	57	92
12	26	94	24	49	85	56	92
12	27	94	25	49	86	57	92
13	27	94	26	48	86	58	92
13	26	93	26	48	87	58	91
13	25	93	27	48	86	57	91
14	25	93	28	49	86	57	92
15	25	93	27	49	85	58	92
15	26	93	28	49	86	57	92
15	25	93	27	49	87	57	91
16	25	93	26	48	87	57	90
16	26	92	26	48	86	57	91
17	26	91	26	49	86	57	90
17	27	91	27	50	86	56	90
17	28	91	26	51	86	57	90
17	27	92	26	51	87	58	90
18	27	93	26	50	87	57	90
17	27	93	25	49	87	57	91
17	28	93	26	49	88	57	90
18	28	92	26	50	88	57	89
17	28	92	25	50	87	57	90
17	29	92	26	51	87	58	90
17	30	92	25	50	87	59	90
16	30	92	24	49	87	59	91
16	29	93	24	49	88	59	92
16	28	94	24	49	87	59	93
16	29	94	23	49	88	59	92
16	28	95	23	48	88	60	92
16	27	96	23	47	88	60	93
17	27	95	23	48	88	59	93
17	26	95	24	48	89	59	94
17	25	96	24	49	89	58	94
16	25	95	24	50	89	59	94
17	25	95	23	50	90	59	95
17	24	95	24	51	90	59	94
17	23	95	25	51	89	60	94
16	23	95	26	51	88	60	95
17	23	95	27	50	88	60	96
18	23	94	27	49	88	59	96
17	23	94	26	50	88	58	96
16	23	95	26	50	87	59	96
17	23	96	26	51	87	59	95
17	24	96	25	51	86	59	96
16	24	96	26	50	86	59	97
16	25	96	25	50	87	59	96
16	24	95	25	51	87	60	96
17	24	95	24	52	87	60	95
18	24	94	24	52	88	60	94
18	25	95	24	51	88	61	94
18	24	95	25	50	88	61	95
17	24	96	25	50	87	60	95
16	24	96	24	51	87	61	95
17	24	95	24	50	87	61	94
17	25	95	23	51	87	60	94
17	26	94	23	50	87	59	94
18	26	94	24	50	86	59	93
17	26	95	24	49	86	59	92
17	25	96	24	48	86	58	92
18	25	95	24	48	87	58	91
18	26	95	25	48	88	58	92
18	27	96	25	48	87	58	93
17	27	96	24	48	86	58	94
17	26	97	24	47	86	58	95
17	27	97	25	48	86	59	95
17	28	96	25	47	86	59	96
18	28	97	25	48	86	59	95
18	29	97	26	47	86	60	95
19	29	96	26	47	85	60	96
18	29	97	26	48	85	59	96
19	29	98	26	48	84	58	96
20	29	98	25	48	83	58	97
19	29	98	26	48	82	59	97
19	30	98	27	47	82	60	97
18	30	98	26	47	83	59	97
17	30	99	26	47	84	59	96
17	31	98	26	46	84	59	97
18	31	97	26	45	84	58	97
19	31	98	26	45	85	58	98
19	32	99	26	45	84	58	99
18	32	98	26	46	84	57	99
18	31	98	27	46	85	58	99
17	31	98	26	47	85	58	98
18	31	98	25	47	86	58	99
18	32	99	25	46	86	59	99
17	32	98	25	45	86	58	99
18	32	98	24	45	85	59	99
17	32	99	24	45	86	58	99
17	33	99	23	44	86	57	99
17	32	99	24	44	85	57	98
18	32	99	25	45	85	58	98
19	32	99	26	44	85	58	97
19	33	99	25	43	85	59	97
19	32	98	25	43	86	60	97
19	33	99	25	43	87	60	96
18	33	99	26	44	87	59	96
18	32	98	26	44	88	60	96
18	31	98	27	45	88	60	95
18	30	98	28	46	88	59	95
18	29	98	29	46	87	60	95
18	30	98	30	45	87	60	96
19	30	98	31	45	86	60	95
20	30	99	31	45	87	61	95
19	30	99	32	45	86	61	94
19	31	99	31	45	85	61	93
20	31	99	30	46	85	60	93
20	30	98	30	46	84	61	93
20	29	99	30	45	84	61	92
19	29	99	31	44	84	61	91
20	29	99	30	43	84	60	91
20	30	99	29	43	85	60	90
20	31	98	29	44	85	59	90
21	31	98	30	44	86	60	90
21	30	99	30	44	87	61	90
21	29	99	31	44	88	62	90
21	28	99	32	44	89	62	91
20	28	99	31	44	90	61	91
20	29	99	30	44	89	61	92
20	28	99	31	43	89	62	92
19	28	99	30	44	89	62	93
20	28	99	31	44	90	63	93
20	27	98	31	45	90	62	93
21	27	98	32	44	90	63	93
20	27	98	31	45	90	63	92
20	28	97	31	45	91	63	93
20	27	98	31	45	92	64	93
19	27	98	30	45	93	64	94
20	27	99	30	45	94	64	95
19	27	99	31	45	93	63	95
19	26	99	30	45	92	63	94
20	26	98	30	45	91	63	93
19	26	97	30	45	90	63	92
18	26	96	30	45	89	62	92
17	26	96	31	44	89	62	93
18	26	96	30	44	88	62	92
17	26	96	29	44	87	62	93
18	26	96	28	44	88	61	93
18	25	95	28	45	88	61	94
18	26	95	29	44	88	61	95
19	26	96	29	44	89	60	95
19	27	95	29	44	88	59	95
20	27	96	29	43	88	59	94
20	28	97	29	43	89	59	93
21	28	97	30	44	89	60	93
21	27	97	31	44	88	60	94
20	27	96	31	44	89	61	94
21	27	96	30	44	90	60	94
21	28	96	31	44	89	60	93
22	28	96	30	44	88	59	93
22	29	95	30	45	88	60	93
23	29	95	29	46	88	60	92
22	29	96	29	46	89	61	92
21	29	97	29	45	89	61	91
22	29	98	29	45	90	62	91
22	30	97	29	44	90	62	92
23	30	97	30	44	91	61	92
24	30	96	30	45	91	61	91
24	31	96	31	44	91	61	92
23	31	95	31	44	92	61	93
23	30	95	32	43	92	61	92
24	30	94	32	44	92	61	93
24	31	94	33	43	92	61	92
24	32	95	33	43	91	60	92
24	31	95	32	42	91	61	92
25	31	94	32	42	92	62	92
24	31	95	32	43	92	61	92
24	30	95	31	44	92	61	91
24	29	95	30	43	92	61	90
23	29	94	30	42	92	60	90
23	28	94	31	41	92	60	91
23	27	93	31	40	92	59	91
24	27	94	31	40	91	59	90
24	26	94	32	39	91	58	90
24	27	93	32	38	91	57	90
24	26	92	32	39	91	58	90
23	26	93	32	38	91	58	91
23	25	94	32	37	91	58	90
24	25	94	31	38	91	59	90
23	25	93	31	38	90	60	90
23	24	93	32	38	91	59	90
23	25	92	32	38	90	59	89
23	24	91	32	38	91	59	88
24	24	91	31	38	92	59	89
24	25	90	31	38	91	59	88
24	26	89	31	38	92	58	88
25	26	89	30	38	93	57	88
24	26	89	31	37	93	58	88
23	26	88	31	36	93	58	89
22	26	88	32	35	93	58	90
22	25	88	33	35	92	57	90
23	25	88	34	36	92	56	90
23	26	89	34	36	93	56	91
23	25	89	35	36	92	55	91
24	25	89	34	37	92	54	91
23	25	89	35	36	92	53	91
23	26	88	35	36	93	53	92
22	26	88	36	36	92	53	93
22	25	88	35	35	92	54	93
21	25	89	35	36	92	53	93
21	26	88	35	37	92	54	93
21	27	88	36	37	93	54	94
22	27	88	37	37	92	53	94
21	27	89	37	36	92	54	94
21	28	88	37	36	93	54	93
21	27	89	37	36	92	54	92
20	27	89	38	36	91	53	92
20	28	90	38	36	92	54	92
20	29	89	38	36	91	54	93
21	29	90	38	35	91	53	93
21	28	90	39	35	90	53	94
20	28	90	40	36	90	52	94
20	27	89	40	36	91	53	94
20	28	89	39	37	91	54	94
21	28	88	39	38	91	55	94
21	29	87	39	39	91	55	95
21	28	87	38	40	91	54	95
22	28	88	38	40	90	54	94
23	28	88	39	41	90	53	94
23	27	89	39	42	90	53	93
24	27	88	39	42	89	53	92
23	27	89	39	42	90	52	92
24	27	90	39	42	89	53	92
24	28	90	40	43	89	54	92
24	27	90	41	43	88	53	92
24	28	91	41	42	88	52	92
25	28	90	41	42	89	53	92
25	27	89	41	43	89	54	92
25	28	89	42	43	90	54	93
24	28	88	42	42	90	53	93
24	27	88	43	41	90	53	94
24	28	88	44	42	90	53	95
24	27	88	43	41	90	52	95
24	28	87	43	40	90	52	96
23	28	88	43	41	90	52	97
24	28	88	44	41	89	53	97
23	28	89	44	42	89	53	96
22	28	89	45	42	90	53	97
22	29	89	46	41	90	54	97
22	30	89	45	41	89	53	97
23	30	89	46	40	89	54	97
23	31	89	45	41	89	53	97
22	31	89	44	41	88	52	97
22	30	90	44	40	88	52	98
22	29	89	44	41	88	53	98
22	28	88	44	40	88	54	98
22	29	88	45	40	89	54	99
23	29	88	44	41	89	54	98
23	30	88	43	41	88	55	98
23	29	87	43	41	89	55	97
22	29	88	43	41	90	56	97
23	29	89	43	42	90	56	98
24	29	89	42	41	90	56	99
25	29	89	43	41	91	55	99
24	29	88	43	41	90	54	99
23	29	88	44	42	90	55	99
23	30	89	44	42	89	56	99
22	30	89	43	42	90	56	98
22	31	89	42	43	90	56	97
23	31	88	42	42	90	55	97
23	32	89	42	43	90	55	96
22	32	89	43	44	90	55	97
22	33	90	43	44	89	55	96
22	32	90	42	43	89	56	96
23	32	90	43	43	88	56	97
24	32	90	44	44	88	56	96
25	32	89	44	45	88	57	96
25	31	89	43	44	88	58	96
25	30	89	44	45	88	57	96
26	30	89	45	46	88	57	95
27	30	89	46	45	88	57	96
27	29	89	47	44	88	57	95
27	28	89	48	44	89	56	95
27	27	89	47	43	89	55	95
26	27	89	48	42	89	55	94
26	26	89	49	43	89	55	95
26	27	89	48	42	89	54	95
26	26	90	48	41	89	55	95
27	26	90	47	41	88	55	96
26	26	89	47	41	89	55	97
25	26	89	46	41	90	56	97
24	26	89	47	41	89	56	98
25	26	88	47	41	90	56	99
25	25	87	47	41	89	57	99
26	25	87	46	42	89	56	99
26	26	87	45	41	89	57	99
26	27	87	46	42	89	56	99
25	27	87	45	43	89	55	99
26	27	87	46	43	88	54	99
25	27	86	46	42	88	54	98
25	28	86	47	41	88	54	97
25	27	86	48	41	89	54	98
25	26	86	49	40	89	53	98
24	26	85	49	40	88	54	98
24	27	85	48	39	88	54	99
25	27	84	48	40	88	54	98
24	27	84	49	40	89	54	99
23	27	84	50	40	90	54	98
24	27	85	50	41	90	54	97
24	26	85	51	41	89	54	96
25	26	85	50	40	89	54	97
24	26	85	49	40	90	53	97
24	27	85	50	40	91	53	98
23	27	84	50	40	92	53	97
22	27	84	49	41	92	54	97
21	27	84	48	42	92	54	98
21	26	85	48	42	93	54	99
22	26	84	48	42	94	54	98
22	25	84	47	41	94	55	98
23	25	83	47	41	93	55	97
23	26	82	47	41	92	56	97
22	26	81	47	41	93	56	98
23	26	82	47	40	93	56	97
23	25	81	47	39	93	56	98
23	26	81	48	39	94	57	98
23	25	81	49	39	95	57	97
23	24	80	49	39	94	56	97
23	23	81	49	39	95	57	97
23	22	81	50	39	94	57	98
22	22	81	51	39	93	57	99
22	23	80	51	38	93	58	99
21	23	79	51	37	93	59	99
22	23	79	52	36	93	58	99
23	23	79	51	37	93	58	98
23	22	78	51	38	93	57	98
24	22	78	50	38	92	57	99
23	22	79	50	37	92	58	99
22	22	79	51	38	92	57	99
22	23	78	51	37	92	57	98
23	23	79	51	37	93	56	98
23	24	80	51	38	93	55	98
24	24	80	50	37	93	55	99
25	24	81	50	37	92	56	99
26	24	80	50	37	91	56	98
25	24	79	50	36	91	56	97
24	24	79	51	37	91	56	96
23	24	79	52	37	92	56	97
22	24	79	51	36	92	56	96
22	25	79	52	37	92	56	95
22	24	78	52	36	92	56	94
22	25	77	52	37	92	57	94
23	25	77	53	36	92	56	94
24	25	78	53	35	92	56	95
23	25	78	54	35	91	57	95
24	25	78	55	34	91	56	95
23	25	79	55	34	90	57	95
22	25	80	55	33	90	58	95
22	26	81	55	32	90	58	96
22	25	80	55	31	90	57	96
22	26	79	55	31	89	57	97
22	25	78	55	30	89	57	96
22	26	78	56	30	88	56	96
22	27	78	57	29	88	56	97
22	26	78	58	29	87	56	96
22	27	77	58	29	88	57	96
22	28	77	59	28	88	57	97
21	28	76	59	29	88	56	97
20	28	77	59	29	89	55	97
20	29	76	59	30	89	54	97
21	29	77	59	30	88	54	98
22	29	77	58	30	87	55	98
23	29	77	59	29	87	55	97
23	30	77	60	28	87	56	97
24	30	77	59	28	86	56	96
24	31	76	59	28	87	56	97
24	30	76	60	29	87	56	96
24	29	76	59	29	86	56	97
25	29	75	59	29	85	55	97
26	29	75	60	28	85	56	97
27	29	75	61	29	85	56	98
27	30	75	62	29	84	55	98
27	29	75	63	29	85	55	99
26	29	75	64	30	85	54	99
26	28	76	64	31	85	55	99
27	28	77	64	31	84	56	99
27	27	77	65	31	83	56	98
26	27	77	66	31	82	57	98
26	26	77	67	31	81	56	98
27	26	77	66	31	82	56	99
28	26	78	66	31	83	57	99
28	25	78	65	32	83	57	98
27	25	77	65	31	83	57	97
27	26	77	64	31	82	56	97
28	26	76	64	32	82	56	98
27	26	77	64	33	82	56	97
27	25	77	65	34	82	56	98
27	26	78	65	33	82	56	97
27	27	78	64	33	83	56	98
26	27	77	64	33	82	55	98
25	27	77	65	34	82	56	98
26	27	77	66	34	81	56	99
27	27	76	66	34	82	56	98
28	27	77	66	34	83	56	99
28	26	76	66	34	82	55	99
28	27	75	66	35	82	56	99
29	27	76	66	34	82	57	99
29	26	77	66	35	82	56	99
29	25	77	65	34	82	56	98
28	25	77	66	34	81	57	98
28	26	76	66	33	81	58	98
28	27	76	67	32	81	58	99
28	28	75	67	32	82	59	99
29	28	75	66	31	82	58	99
29	29	75	67	30	82	57	99
28	29	74	67	30	81	57	98
28	30	75	67	29	81	56	98
29	30	74	67	29	80	55	98
28	30	74	66	29	79	55	97
28	31	74	67	30	79	56	97
27	31	75	67	30	78	57	97
27	30	74	67	30	77	57	98
27	31	74	68	30	76	57	99
26	31	75	68	30	77	57	98
25	31	76	68	30	78	57	99
24	31	76	67	30	77	58	99
24	30	76	66	30	78	58	98
25	30	76	67	30	77	58	97
25	31	76	66	29	77	57	97
24	31	76	65	29	78	56	97
24	32	76	66	29	79	56	98
25	32	75	66	29	80	56	97
24	32	76	66	29	81	55	97
23	32	77	66	29	82	54	97
23	31	77	65	29	81	53	97
23	32	77	64	29	82	53	98
23	33	76	64	28	82	53	97
23	34	76	63	29	82	53	98
22	34	75	63	28	82	52	98
23	34	75	64	28	83	53	98
22	34	76	64	28	82	52	98
21	34	76	65	28	83	53	98
20	34	76	66	29	83	54	98
19	34	77	66	29	82	54	99
18	34	76	66	29	83	55	99
19	34	75	66	29	84	55	98
20	34	75	67	28	84	55	99
21	34	74	67	28	83	56	99
21	33	74	66	28	84	57	99
22	33	75	66	27	84	58	99
22	32	75	67	27	83	59	99
22	33	76	67	26	83	59	98
22	34	75	67	27	83	59	99
22	33	76	67	27	84	60	99
22	34	76	66	27	85	59	99
21	34	75	66	27	84	58	99
22	34	75	67	27	85	59	99
21	34	74	67	27	86	59	98
22	34	75	67	27	85	59	99
21	34	76	67	27	84	59	98
21	35	75	67	28	84	59	97
21	36	75	68	27	84	59	96
20	36	75	67	27	83	59	95
21	36	76	67	26	83	58	95
21	37	76	66	27	83	58	94
21	36	76	65	27	84	58	93
20	36	75	65	27	85	59	93
21	36	75	64	26	85	59	94
20	36	75	63	26	84	59	95
21	36	75	62	25	84	60	95
22	36	75	61	25	85	59	95
22	35	75	62	25	86	60	95
23	35	76	62	26	86	60	94
24	35	76	61	27	86	60	93
23	35	75	61	28	86	60	92
22	35	75	60	28	87	59	92
22	34	75	59	29	87	58	92
23	34	74	59	30	87	58	93
23	35	73	59	29	87	58	92
24	35	74	59	30	87	58	91
23	35	73	59	30	86	58	90
23	34	73	60	30	85	58	89
23	33	73	61	29	85	59	89
23	34	72	61	28	85	59	90
24	34	72	60	28	86	59	91
25	34	71	60	28	87	58	91
24	34	72	60	27	87	59	91
25	34	72	59	28	87	60	91
26	34	71	59	29	87	61	91
26	35	70	59	29	86	61	90
26	36	71	59	30	86	61	89
27	36	71	58	31	86	61	88
27	37	71	59	31	85	61	87
27	36	71	60	32	85	61	88
27	35	71	59	33	85	61	89
28	35	71	60	32	85	61	90
28	36	70	60	32	84	62	90
28	35	70	59	31	84	61	90
27	35	71	59	32	84	61	89
27	36	71	60	32	83	60	89
26	36	71	59	32	84	61	89
26	35	72	59	32	85	61	88
26	34	73	59	32	86	60	88
26	33	74	59	32	85	60	87
25	33	75	59	32	84	60	88
25	34	75	58	31	84	59	88
25	33	75	57	32	84	59	89
25	32	75	56	32	85	59	88
26	32	75	55	32	84	58	88
27	32	75	56	32	83	57	88
26	32	74	56	32	82	57	89
26	31	73	56	32	83	56	89
27	31	72	56	31	83	57	89
26	31	73	56	31	84	57	88
25	31	73	55	32	84	57	87
25	30	73	56	31	84	57	88
25	29	73	57	31	85	57	87
24	29	74	57	32	85	56	87
24	28	75	57	32	86	57	87
24	29	76	57	32	85	56	87
25	29	76	58	33	85	56	88
24	29	77	58	33	84	55	88
23	29	76	58	33	85	55	89
24	29	76	57	34	85	55	88
24	30	77	57	33	85	54	88
23	30	77	56	34	85	54	89
23	29	76	56	35	85	54	90
22	29	77	56	35	86	55	90
21	29	76	56	35	85	54	90
21	28	76	57	35	84	54	89
21	27	77	57	35	85	54	88
22	27	76	57	35	84	55	88
23	27	76	58	34	84	56	88
22	27	76	59	33	84	55	88
22	28	77	59	33	83	55	87
21	28	77	58	34	83	54	87
20	28	76	58	34	82	53	87
20	29	75	58	34	81	52	87
20	28	74	58	33	81	52	88
20	27	74	57	32	81	52	89
20	28	75	57	32	82	53	89
20	27	74	57	32	81	53	90
20	28	74	58	32	82	54	90
19	28	74	57	31	82	54	89
18	28	75	57	32	82	55	89
18	29	76	57	31	82	55	88
19	29	76	56	32	82	56	88
19	30	76	55	33	82	56	89
19	29	76	54	33	81	57	89
19	30	76	55	34	81	58	89
19	31	76	56	34	80	59	89
19	32	77	56	33	80	59	90
18	32	77	57	32	80	59	89
18	31	76	57	33	80	59	90
17	31	77	57	32	80	60	90
16	31	77	58	32	79	60	89
16	32	77	57	32	78	60	90
15	32	77	58	32	77	60	89
16	32	77	57	32	76	60	90
15	32	78	57	32	77	61	90
15	31	78	56	31	77	61	89
16	31	78	57	31	76	60	89
17	31	78	56	32	76	59	89
16	31	77	56	32	77	60	89
16	30	77	55	32	76	60	90
16	29	77	56	31	76	59	90
16	28	76	56	31	77	58	90
16	27	77	56	30	77	58	89
16	26	77	55	31	77	57	89
16	27	77	56	31	78	57	88
17	27	76	56	31	79	57	89
17	28	76	55	31	78	57	90
17	27	75	55	30	78	58	90
16	27	74	55	31	78	57	90
16	26	74	54	30	78	57	89
16	25	74	53	30	79	57	90
17	25	74	54	30	78	57	89
18	25	73	54	30	77	57	90
19	25	73	53	30	78	56	90
20	25	73	52	30	77	57	90
21	25	74	52	30	76	57	91
20	25	74	53	29	76	57	90
19	25	73	53	28	76	57	89
19	26	74	53	29	76	56	89
20	26	73	53	29	77	57	89
21	26	73	54	30	77	57	90
21	27	73	55	31	77	57	89
20	27	72	55	30	77	57	90
20	26	73	55	30	78	56	90
20	27	73	56	30	77	56	89
19	27	73	55	29	77	56	88
19	28	72	55	29	76	55	88
18	28	73	55	29	77	56	88
17	28	72	55	30	77	57	88
17	27	71	55	31	77	57	87
17	28	72	55	30	77	57	86
16	28	73	55	30	78	56	86
16	29	73	56	30	79	56	85
17	29	74	56	30	78	55	85
16	29	74	55	30	79	56	85
16	28	74	56	31	79	56	86
16	27	74	55	32	79	56	87
17	27	74	56	33	79	56	88
17	28	75	56	33	80	57	88
18	28	76	56	33	79	57	89
17	28	75	56	34	79	57	90
17	27	75	57	34	78	57	91
17	28	76	57	34	79	58	91
17	29	75	57	34	78	58	90
16	29	75	56	34	79	57	90
15	29	74	56	33	79	57	91
14	29	75	56	34	79	56	91
15	29	75	57	34	80	56	92
15	30	75	58	34	79	56	93
16	30	75	57	33	79	55	93
16	31	75	56	34	79	55	92
16	30	75	57	33	79	54	92
15	30	74	57	32	79	54	93
15	29	73	57	31	79	53	93
14	29	73	58	31	80	53	94
15	29	73	57	31	79	53	95
16	29	73	56	32	79	53	96
17	29	73	57	31	79	53	95
16	29	72	57	32	79	54	95
15	29	73	57	31	79	54	94
16	29	73	58	31	78	53	94
16	28	72	58	31	79	53	93
17	28	72	57	31	78	53	92
17	27	72	56	30	78	54	92
18	27	72	55	30	77	55	92
18	28	72	54	30	78	55	91
18	27	72	55	30	79	56	91
17	27	72	56	30	78	57	91
16	27	72	57	29	78	57	90
16	26	73	57	28	78	57	89
16	25	72	57	29	78	56	89
17	25	71	57	30	78	55	89
16	25	71	56	30	77	56	89
17	25	70	56	30	78	55	89
17	26	70	57	30	79	56	89
16	26	71	57	30	78	55	89
15	26	70	57	30	79	55	90
14	26	70	56	31	79	55	89
14	25	69	56	31	80	55	88
14	24	70	56	30	80	54	88
13	24	70	55	29	80	54	87
13	25	70	54	29	81	54	88
13	24	70	55	29	82	53	88
13	25	69	55	30	82	52	88
13	26	68	55	30	81	52	87
13	25	67	55	30	82	52	88
13	24	67	56	31	82	52	89
12	24	66	56	32	82	53	89
12	25	66	57	33	82	52	89
12	24	65	57	34	82	51	89
12	23	65	58	34	81	51	90
13	23	65	57	33	81	50	90
13	24	65	58	34	81	49	90
13	25	65	57	33	81	49	89
13	24	64	57	32	81	49	90
12	24	65	57	32	80	50	90
12	25	66	57	32	81	50	89
12	26	66	56	33	81	50	90
11	26	66	57	33	80	49	90
10	26	66	56	33	79	48	90
11	26	65	56	33	80	49	90
11	25	66	56	33	81	50	90
11	26	66	55	34	81	49	90
12	26	67	55	34	80	49	91
13	26	66	55	34	81	48	91
13	27	65	55	34	82	48	90
13	26	66	55	34	83	48	91
12	26	67	55	34	82	48	92
12	27	67	54	33	82	48	91
11	27	68	54	32	82	48	92
11	26	69	54	33	82	49	92
11	25	69	55	34	82	50	92
12	25	69	54	34	81	49	92
11	25	68	54	34	80	50	92
10	25	68	55	34	81	51	92
9	25	67	55	33	81	51	91
8	25	68	55	34	81	51	90
8	26	68	56	34	82	51	91
9	26	69	56	34	81	50	91
8	26	69	55	34	82	50	92
8	27	70	55	33	82	50	91
7	27	70	54	34	82	51	91
7	26	69	54	34	81	51	92
7	27	69	53	35	81	51	93
7	28	69	52	36	81	52	93
6	28	69	51	35	81	52	94
6	27	70	51	35	82	52	95
5	27	69	51	34	82	53	95
6	27	68	51	33	82	52	95
5	27	67	51	34	82	52	96
6	27	67	50	35	82	52	97
5	27	67	49	35	83	51	97
6	27	68	49	35	82	52	97
5	27	68	48	35	81	53	97
6	27	67	48	35	80	52	97
5	27	67	47	34	80	52	98
4	27	67	48	34	79	52	99
5	27	66	48	34	78	51	99
4	27	66	49	35	78	52	99
3	27	65	49	35	79	52	98
3	28	65	48	36	79	53	98
3	27	65	47	36	80	52	98
4	27	66	47	37	80	53	98
4	26	67	47	38	80	53	97
3	26	68	47	39	80	53	98
4	26	68	48	40	80	52	98
3	26	67	48	40	81	51	98
3	25	66	48	41	81	52	98
4	25	66	47	40	81	51	98
5	25	65	47	41	81	51	97
5	24	65	46	40	81	50	97
6	24	66	46	41	81	49	97
7	24	66	47	41	80	50	97
7	25	66	48	41	79	49	97
7	26	66	47	41	80	50	97
8	26	66	46	40	80	50	98
8	27	67	46	41	80	50	97
8	28	67	45	42	80	49	97
9	28	67	46	41	80	49	98
10	28	67	45	41	79	49	99
10	27	68	45	41	80	49	98
10	28	68	44	40	80	49	99
10	27	67	44	40	79	49	98
10	28	67	45	40	78	50	98
11	28	67	46	39	78	50	99
10	28	67	45	38	78	51	99
10	29	67	44	38	79	50	99
11	29	68	44	38	80	50	98
12	29	67	44	38	79	50	97
13	29	67	45	39	79	50	98
12	29	68	45	38	79	50	99
11	29	67	45	38	78	51	99
11	30	67	44	39	78	52	99
10	30	67	45	40	78	52	98
9	30	67	46	41	78	53	98
9	29	67	45	40	78	53	99
9	28	67	44	39	78	52	99
8	28	67	43	39	77	52	98
8	27	67	44	39	76	51	98
7	27	66	44	38	76	51	99
7	26	67	44	39	76	52	99
7	27	67	45	40	76	53	99
8	27	68	45	39	76	53	98
7	27	68	46	39	75	53	97
7	28	68	45	39	74	52	97
8	28	69	45	39	75	52	98
8	27	68	45	39	76	52	97
7	27	68	46	40	76	52	98
7	26	68	47	40	75	51	98
6	26	67	47	39	75	51	97
6	25	67	48	40	75	51	98
6	24	66	48	40	74	51	97
6	23	66	47	41	74	52	97
6	22	66	48	41	75	53	97
6	23	66	47	42	75	54	97
7	23	66	48	43	75	55	97
8	23	66	49	43	74	54	97
9	23	67	49	43	73	54	96
8	23	67	50	43	72	54	95
7	23	66	50	43	71	55	95
8	23	66	49	43	70	55	94
9	23	66	50	43	69	54	94
9	24	66	49	43	70	54	93
9	25	65	49	42	70	54	94
9	26	65	50	43	70	55	94
10	26	65	51	42	70	54	94
10	25	65	52	41	70	55	94
10	24	64	52	40	70	54	94
9	24	63	52	40	69	54	93
8	24	64	52	40	68	53	93
8	23	65	52	39	68	53	92
9	23	65	51	39	67	53	91
9	24	64	51	39	66	53	90
9	25	64	50	39	65	52	90
9	26	64	49	40	65	52	89
10	26	63	49	39	65	53	89
11	26	62	49	38	65	53	88
12	26	62	48	39	65	53	87
12	25	61	48	38	65	53	88
11	25	61	47	37	65	53	87
12	25	62	47	37	64	52	87
11	25	62	46	36	64	52	88
12	25	62	47	35	64	51	88
12	24	62	48	35	65	52	88
12	23	62	49	35	64	51	88
11	23	62	48	35	63	51	87
10	23	62	47	36	63	50	87
9	23	63	47	35	63	50	86
9	24	63	48	35	64	50	85
10	24	63	47	35	63	51	85
11	24	62	47	34	63	51	84
10	24	63	47	33	63	52	84
10	25	64	47	32	63	52	85
10	26	64	48	33	63	53	85
10	27	65	48	33	64	54	85
11	27	65	49	33	65	53	85
11	26	65	48	33	66	52	85
11	25	66	48	33	65	51	85
11	26	65	48	33	64	51	86
11	25	66	48	34	64	52	86
12	25	65	48	33	64	51	86
12	26	65	49	33	63	51	85
12	27	64	49	32	63	51	84
13	27	65	49	31	63	51	83
13	28	65	50	30	63	51	82
13	27	65	51	29	63	51	81
12	27	65	50	29	62	52	81
13	27	65	49	28	62	51	81
13	28	65	48	27	62	51	82
14	28	65	47	27	61	52	82
14	29	66	47	26	61	51	82
15	29	65	47	26	62	52	82
16	29	65	46	25	62	51	82
16	28	66	46	26	62	51	83
17	28	65	46	26	61	51	82
18	28	65	45	25	61	51	81
18	29	64	45	26	61	50	81
19	29	63	45	25	61	50	80
20	29	64	45	26	61	50	79
20	30	64	46	26	60	49	79
19	30	64	47	25	60	50	79
19	31	64	46	26	60	51	79
19	30	64	45	26	59	51	78
19	29	64	44	26	60	51	77
19	30	63	44	25	60	51	76
18	30	62	44	25	59	52	76
19	30	63	44	26	59	51	76
19	29	63	45	27	59	52	76
19	28	64	45	26	59	51	76
18	28	64	46	26	60	51	77
19	28	64	47	25	60	51	76
18	28	63	47	25	59	52	76
18	27	63	48	25	60	51	76
18	28	64	48	26	60	50	76
18	29	63	48	26	61	51	76
18	30	63	49	25	61	51	77
19	30	64	49	26	61	51	78
19	31	64	48	27	61	50	78
19	30	64	47	27	62	49	78
18	30	64	46	26	62	49	79
19	30	63	46	26	61	50	79
19	31	63	47	25	61	50	80
20	31	63	48	25	62	49	80
19	31	63	49	26	62	49	81
20	31	64	49	26	61	48	81
20	32	64	50	26	60	48	80
21	32	64	51	26	61	49	80
21	31	63	51	26	62	48	80
20	31	62	51	25	62	47	80
21	31	63	51	25	63	48	80
21	32	62	51	25	64	48	79
20	32	63	51	24	64	49	79
19	32	64	51	25	64	49	78
19	33	63	51	24	64	49	79
19	34	63	50	24	65	50	79
18	34	64	50	23	65	51	79
18	35	64	51	23	64	50	79
17	35	64	52	23	65	49	79
17	34	63	52	24	65	49	78
18	34	63	53	24	64	50	78
18	35	62	53	23	64	49	78
18	34	61	53	23	65	48	78
18	35	60	53	22	65	48	77
18	34	60	52	22	64	49	77
17	34	60	51	22	65	49	78
18	34	60	50	22	66	49	77
17	34	60	51	23	66	50	77
18	34	60	50	24	66	49	77
17	34	60	49	24	67	49	76
17	35	60	48	24	68	50	76
18	35	60	49	24	67	50	75
18	34	61	49	24	66	49	75
17	34	62	49	24	65	50	75
16	34	63	49	25	65	51	75
17	34	63	50	24	65	50	75
17	33	63	51	23	65	50	76
18	33	63	50	24	65	51	76
18	34	63	51	24	64	51	75
19	34	64	51	23	64	51	74
18	34	63	51	24	64	51	73
18	33	63	52	24	65	52	73
18	34	63	53	24	64	52	74
18	33	63	54	25	64	52	75
18	32	63	55	25	63	52	76
17	32	63	54	25	64	53	76
18	32	63	55	25	65	53	75
19	32	63	56	25	66	53	74
19	33	64	56	24	66	53	73
19	34	64	57	23	66	53	72
19	33	64	58	22	66	53	71
19	34	64	57	22	65	53	72
19	33	65	57	23	65	54	72
19	34	64	57	22	65	54	73
20	34	65	57	23	65	54	74
20	35	65	56	23	66	55	74
20	34	65	55	23	65	55	75
21	34	66	55	24	65	55	76
21	33	66	56	23	65	55	75
20	33	66	57	23	64	55	76
19	33	65	57	24	64	55	75
18	33	65	58	25	64	55	74
18	32	66	58	24	64	54	74
19	32	67	58	24	63	53	74
18	32	66	58	23	63	54	74
17	32	65	58	22	63	55	74
17	31	66	58	21	63	55	73
18	31	66	59	21	62	55	74
19	31	67	59	22	62	54	74
18	31	67	58	23	62	54	73
17	31	67	59	23	61	54	72
18	31	67	58	24	61	54	71
18	32	66	58	25	61	54	72
18	33	66	57	25	60	53	72
17	33	66	56	25	61	53	73
17	34	66	55	25	62	54	73
16	34	67	55	25	61	54	72
16	35	66	55	26	61	55	72
16	34	66	56	26	60	56	72
16	33	66	55	26	61	57	72
16	34	66	56	27	61	58	72
15	34	66	55	26	61	57	72
15	35	67	55	26	62	56	72
15	34	67	56	26	61	56	73
15	33	68	56	26	60	57	73
15	32	69	56	26	61	58	73
14	32	69	55	26	62	58	74
13	32	68	55	26	61	58	75
13	33	67	55	27	61	58	76
13	34	66	55	26	61	58	77
13	35	66	56	26	62	58	78
13	34	66	57	25	62	57	78
13	33	67	57	25	63	56	78
12	33	68	57	26	63	55	78
12	32	67	57	27	63	54	78
12	33	66	57	26	63	53	78
12	32	66	56	25	63	52	78
12	31	65	56	25	62	51	78
13	31	65	55	25	61	52	78
12	31	64	55	26	61	53	78
12	30	64	56	25	61	52	78
11	30	64	55	24	61	52	77
11	29	64	56	25	61	53	77
12	29	65	56	25	62	54	77
13	29	65	55	24	62	54	76
13	28	65	54	25	62	53	76
12	28	65	55	26	62	54	76
11	28	64	55	26	61	54	75
12	28	63	55	27	61	54	74
12	27	63	54	26	61	54	73
12	28	63	55	25	61	54	74
11	28	63	56	24	61	54	73
12	28	64	56	24	60	54	72
11	28	63	56	24	59	55	72
11	27	63	57	24	60	55	73
10	27	64	57	24	61	55	74
9	27	64	58	24	60	56	74
8	27	65	58	23	60	57	74
8	28	64	58	22	60	58	74
7	28	65	58	23	60	59	74
7	29	66	58	23	61	59	75
7	30	67	58	23	60	59	74
7	29	67	57	22	60	59	75
6	29	67	56	21	60	58	75
7	29	67	55	21	59	59	75
7	28	66	55	20	59	60	75
7	27	65	55	20	58	59	75
6	27	66	55	19	58	58	75
5	27	65	55	19	59	58	76
4	27	65	56	20	59	58	77
4	26	65	55	19	59	59	77
5	26	65	54	19	60	58	77
4	26	66	54	20	60	59	77
5	26	66	55	20	61	59	78
5	27	65	55	19	61	60	78
5	28	66	55	20	61	59	78
5	27	65	55	20	62	60	78
5	28	64	55	20	63	59	78
5	29	64	56	20	62	58	78
5	28	65	56	20	63	57	78
5	27	65	57	20	62	58	78
6	27	65	56	20	61	59	78
7	27	64	56	20	60	60	78
7	28	64	55	19	60	60	79
6	28	64	56	19	59	60	80
5	28	64	55	20	59	59	80
5	29	64	54	20	60	59	81
5	30	64	53	20	59	59	80
6	30	63	53	19	59	60	80
7	30	64	53	19	58	59	80
7	31	64	52	18	58	58	80
7	30	63	52	19	58	57	80
7	29	62	52	20	58	56	80
8	29	61	52	20	59	57	80
8	30	61	51	21	59	57	81
8	29	61	50	20	59	57	82
9	29	61	49	20	58	57	81
8	29	61	50	20	57	56	81
9	29	62	50	19	57	57	81
10	29	61	50	20	57	57	82
9	29	61	51	21	57	57	83
9	30	62	51	20	57	56	83
9	31	62	52	21	57	56	84
9	30	63	52	22	57	56	85
8	30	63	53	21	57	56	84
7	30	62	53	21	58	56	85
7	29	62	52	20	58	57	85
7	30	62	53	20	59	56	85
8	30	63	53	19	59	56	86
8	29	63	54	20	59	57	86
8	30	64	54	19	59	58	86
8	29	63	54	19	58	57	86
7	29	62	54	19	57	57	87
8	29	62	53	19	58	56	87
8	28	61	53	18	58	57	87
8	27	61	52	19	58	56	87
8	26	60	52	20	58	57	87
7	26	60	53	20	57	58	87
7	25	60	54	20	56	58	86
7	26	61	54	20	57	58	87
8	26	60	54	21	57	59	87
8	27	60	55	22	57	58	87
9	27	60	54	22	56	59	87
10	27	60	55	22	55	58	87
11	27	61	55	21	55	58	86
10	27	61	56	21	54	58	85
10	26	61	55	20	54	57	85
9	26	61	54	20	55	57	86
9	25	61	55	20	56	56	86
10	25	61	56	20	57	55	86
10	24	61	55	19	57	55	87
10	23	61	54	19	56	56	87
10	24	60	54	19	57	55	87
11	24	60	53	19	56	54	87
11	23	59	53	18	56	53	87
11	22	58	53	19	56	52	87
11	23	59	53	20	56	52	86
11	22	59	52	20	57	51	86
11	21	60	52	20	58	51	87
11	22	60	53	21	58	51	88
10	22	59	53	22	58	51	89
11	22	60	53	23	58	52	89
11	23	59	53	23	59	53	89
11	24	58	53	23	58	54	89
12	24	57	53	22	58	54	90
12	23	57	54	23	58	55	90
12	22	57	53	24	58	54	90
12	21	57	54	25	58	55	90
12	20	57	55	25	57	55	91
13	20	58	55	25	56	56	91
13	19	58	54	26	56	55	91
13	20	57	54	26	55	55	92
13	21	56	54	27	55	55	91
13	20	57	54	27	56	55	90
14	20	57	55	26	56	56	90
14	19	56	55	26	57	55	90
14	20	55	55	25	57	55	89
13	20	55	54	25	58	56	89
14	20	56	54	25	57	55	89
14	21	55	54	25	56	54	89
14	22	54	54	25	55	53	89
15	22	53	54	25	56	52	89
15	23	52	54	25	55	53	89
15	22	51	54	25	56	53	90
16	22	52	54	24	56	52	90
16	23	53	54	25	56	51	90
15	23	53	53	25	55	51	89
14	23	54	53	26	55	52	89
14	24	54	52	26	54	52	88
15	24	54	51	26	53	51	88
15	25	54	52	25	53	52	88
15	26	53	52	25	54	51	88
15	27	53	51	24	54	50	88
14	27	52	51	23	54	51	88
14	26	53	51	23	55	52	88
14	25	52	51	22	55	52	87
14	26	53	51	23	55	52	88
14	27	53	52	23	56	51	88
14	26	53	51	23	57	51	87
14	25	54	51	22	57	51	86
15	25	53	51	21	57	50	86
15	24	53	52	21	56	50	87
14	24	52	52	22	56	49	87
15	24	53	52	22	57	49	88
15	23	52	52	22	56	49	89
14	23	52	51	21	56	49	90
15	23	51	51	21	57	49	89
14	23	51	50	21	58	49	90
14	24	51	51	20	58	48	90
14	23	50	51	20	59	48	89
13	23	49	51	19	59	47	89
14	23	48	51	19	60	47	90
14	24	48	52	18	60	46	90
14	25	48	53	17	60	46	89
14	26	49	53	16	60	46	88
14	27	49	52	17	60	46	87
15	27	49	53	18	60	47	87
16	27	50	53	17	60	48	87
16	26	51	53	18	60	47	87
17	26	52	53	18	61	48	87
16	26	52	54	17	61	48	88
17	26	52	55	17	60	49	88
17	25	53	55	17	61	49	89
17	24	53	56	17	62	48	89
17	25	52	56	17	63	47	89
16	25	53	56	17	64	47	88
16	24	54	56	16	64	47	89
17	24	54	57	17	64	47	88
17	25	54	56	17	63	46	88
18	25	54	57	18	63	46	87
18	26	53	57	18	62	46	88
18	25	52	57	18	63	45	88
18	26	53	57	18	62	45	87
17	26	54	57	18	61	45	88
17	25	53	57	17	61	44	88
17	26	53	56	18	61	43	88
16	26	52	56	19	61	43	89
15	26	52	55	19	60	43	88
14	26	52	54	18	60	44	88
14	27	53	54	17	60	45	88
13	27	52	54	16	60	46	88
14	27	52	53	17	60	45	88
13	27	52	52	18	60	45	89
13	28	51	52	19	60	45	88
12	28	52	52	20	60	45	87
12	27	51	52	20	59	46	87
12	26	51	53	21	59	45	87
12	27	51	54	21	60	45	86
12	28	50	54	21	59	46	86
13	28	49	54	20	59	46	87
14	28	48	54	20	58	45	87
14	29	47	54	19	58	46	87
14	28	47	55	19	59	46	88
13	28	46	55	18	59	46	89
14	28	47	55	17	59	47	89
14	29	46	55	17	58	46	89
15	29	46	56	17	59	46	90
15	28	46	55	18	59	45	90
14	28	47	55	19	59	44	90
13	28	47	54	19	60	44	91
12	28	47	55	19	61	44	92
12	27	46	55	19	62	44	93
12	28	45	55	20	62	43	93
12	27	45	56	21	62	42	93
12	26	45	55	21	63	42	94
13	26	46	55	20	63	41	94
13	27	47	55	19	63	41	95
14	27	48	55	18	63	42	95
13	27	47	55	17	63	42	96
13	26	48	55	17	62	42	97
14	26	47	55	16	62	42	96
15	26	47	54	16	61	41	96
14	26	46	54	15	61	42	96
13	26	47	54	15	62	42	95
13	27	47	53	14	62	42	96
13	26	48	53	13	62	41	96
12	26	47	53	12	62	41	97
11	26	47	52	12	63	41	96
10	26	46	52	12	62	42	96
11	26	45	52	11	62	41	96
11	25	45	51	10	62	41	97
11	24	45	50	10	63	42	97
10	24	45	49	10	62	41	97
11	24	45	48	9	62	40	97
11	25	44	48	9	61	40	98
11	26	45	48	9	60	41	98
12	26	44	48	9	61	40	98
12	27	43	48	9	62	40	97
12	28	43	47	10	62	39	97
13	28	43	46	11	62	39	98
14	28	42	46	11	61	38	98
14	29	42	47	11	62	37	98
15	29	41	47	11	61	36	98
14	29	42	47	12	61	35	98
15	29	43	47	12	62	34	98
16	29	43	46	11	62	33	98
16	30	43	45	11	61	32	98
17	30	43	46	11	62	33	98
18	30	44	46	10	62	32	98
17	30	44	47	10	63	32	99
17	31	44	48	10	62	33	99
16	31	44	47	10	63	32	99
16	30	45	47	9	63	32	98
17	30	45	46	9	62	33	98
16	30	46	46	9	63	33	99
16	31	45	46	9	64	34	99
16	30	45	47	9	65	34	98
17	30	45	48	9	66	33	98
16	30	46	48	8	66	32	98
15	30	47	48	7	66	32	97
15	29	47	47	8	66	32	96
15	28	46	47	9	66	32	95
16	28	47	47	10	66	33	95
16	29	47	46	9	66	33	94
16	28	48	46	8	66	34	94
15	28	48	45	7	66	34	93
15	27	48	46	6	66	34	92
15	26	47	46	5	66	34	91
14	26	47	45	5	67	33	91
13	26	47	44	5	68	34	91
13	27	48	44	5	69	34	92
13	28	47	44	4	69	35	92
14	28	46	44	3	69	34	92
13	28	45	44	2	69	34	91
13	27	45	43	2	68	33	91
13	28	46	43	2	67	33	92
14	28	47	43	1	67	32	92
14	27	46	43	1	68	32	91
14	26	45	43	2	68	32	92
15	26	44	43	3	68	32	91
16	26	43	43	3	69	32	90
16	25	44	43	3	68	33	90
16	26	43	43	4	68	33	91
16	25	43	42	4	67	33	92
15	25	44	42	5	67	32	92
16	25	44	41	5	68	32	93
16	26	45	41	6	68	32	94
16	25	45	42	6	67	33	94
16	24	44	42	7	67	34	94
17	24	45	42	6	67	34	93
16	24	45	43	7	67	34	92
16	25	45	42	7	66	33	92
17	25	44	42	7	67	34	92
16	25	45	42	6	67	34	91
16	26	46	42	7	67	33	91
16	25	46	41	7	68	34	91
17	25	46	42	7	67	34	90
17	26	46	43	6	67	34	89
17	27	47	43	6	66	34	90
17	28	47	42	7	66	35	90
16	28	46	42	6	66	35	91
15	28	45	42	7	66	35	92
16	28	44	42	8	66	36	92
17	28	45	42	7	66	36	91
17	27	44	42	8	66	36	92
17	28	43	42	9	66	35	92
18	28	42	42	9	65	36	92
17	28	43	42	8	65	35	92
17	27	42	42	8	66	36	92
16	27	43	42	7	66	36	93
15	27	42	42	6	66	35	93
15	28	42	41	6	65	35	94
15	27	42	42	6	64	35	93
15	26	42	41	6	63	35	94
15	25	43	41	7	63	36	94
14	25	43	40	7	64	36	93
15	25	43	39	6	64	36	92
15	26	43	38	6	63	37	92
16	26	43	37	5	63	37	93
17	26	42	37	6	63	37	92
17	25	43	37	6	64	37	91
17	26	43	38	7	64	36	91
17	25	43	37	7	63	35	91
17	24	42	37	7	62	35	92
16	24	43	37	6	62	35	91
16	25	42	37	6	61	35	92
15	25	42	38	5	61	35	93
14	25	43	38	5	60	35	92
13	25	43	37	5	61	35	93
14	25	43	36	5	60	35	92
14	24	42	36	5	61	35	91
14	25	41	36	5	60	35	92
14	24	41	35	5	61	35	93
14	25	40	35	5	62	35	94
14	24	40	34	6	62	35	93
14	25	40	35	6	63	35	94
14	24	41	35	6	62	35	95
14	23	40	35	6	61	35	94
14	22	40	34	6	62	35	95
14	23	40	33	7	62	36	95
15	23	41	33	6	62	36	94
15	24	41	32	7	62	37	94
15	25	41	31	7	63	37	93
14	25	41	32	7	62	38	93
14	26	42	32	7	61	37	93
14	25	42	33	7	60	37	92
15	25	43	33	7	59	37	91
14	25	42	33	7	60	36	91
13	25	43	33	7	59	36	90
13	24	43	34	7	60	36	89
13	25	42	34	8	60	36	90
12	25	41	34	9	60	36	91
12	24	42	34	9	61	35	91
13	24	42	33	8	61	35	90
14	24	42	32	8	62	34	90
15	24	42	33	7	62	34	89
15	25	41	33	8	62	35	89
14	25	42	33	9	62	36	89
15	25	43	33	9	63	36	90
14	25	43	34	9	64	37	90
14	26	43	35	8	64	36	90
15	26	44	35	9	64	36	89
14	26	44	34	9	65	37	89
13	26	45	34	10	65	37	88
12	26	46	34	10	66	37	87
12	25	46	33	10	65	36	87
13	25	46	34	11	65	36	86
13	24	45	34	11	64	36	85
14	24	46	34	12	64	36	84
14	25	46	35	12	65	37	84
14	24	46	34	13	65	37	83
15	24	46	35	13	66	36	83
15	25	46	34	12	66	36	82
15	24	46	35	13	66	35	82
16	24	46	36	13	65	35	81
17	24	46	37	13	64	34	81
17	25	45	37	12	64	35	81
16	25	45	36	12	63	34	81
15	25	44	36	12	62	34	80
14	25	43	36	12	61	33	80
14	26	44	36	11	61	34	80
14	25	44	35	10	61	33	80
13	25	45	35	9	61	33	79
13	24	45	36	10	61	33	78
12	24	45	35	11	61	33	79
12	23	45	36	10	61	33	78
12	22	44	36	11	61	34	78
12	23	43	36	11	60	34	79
11	23	43	37	11	61	35	79
12	23	43	36	11	62	34	79
12	24	44	36	12	62	33	79
12	25	45	36	12	61	32	79
12	24	44	36	12	62	31	79
13	24	44	37	12	63	31	78
13	23	44	38	13	63	31	77
13	22	43	38	13	62	32	77
13	23	43	37	14	62	32	76
13	22	42	37	15	62	33	76
14	22	42	38	15	63	33	77
14	23	41	38	15	62	34	77
15	23	41	39	14	62	34	78
15	22	40	39	14	63	34	77
14	22	40	38	13	63	35	77
13	22	39	38	13	64	35	78
13	21	38	38	12	64	35	79
13	20	38	39	12	63	35	78
13	21	38	40	12	64	36	78
13	22	37	40	12	63	37	78
13	23	37	39	13	63	37	79
13	24	36	39	13	62	38	79
13	23	36	40	12	62	39	79
13	22	35	40	13	62	39	80
14	22	35	41	14	62	39	81
14	21	34	41	13	62	39	80
13	21	34	42	13	63	38	80
13	22	33	42	12	63	37	80
14	22	32	42	13	63	37	81
15	22	31	42	14	63	36	81
14	22	30	42	15	63	36	80
13	22	30	41	15	64	36	81
14	22	31	41	15	65	35	81
15	22	31	42	15	64	34	81
16	22	31	41	16	64	35	81
16	21	31	42	17	64	34	81
16	22	31	41	18	64	34	80
16	21	31	42	17	64	33	80
17	21	30	42	18	64	33	79
16	21	31	42	18	65	33	80
16	22	31	41	17	65	32	80
17	22	31	40	17	64	33	80
17	23	32	40	16	64	32	80
17	22	32	41	16	65	31	80
16	22	32	42	16	64	32	80
15	22	31	42	16	63	31	80
15	23	32	42	16	64	30	80
15	24	31	42	16	65	30	81
16	24	32	42	16	66	29	81
16	25	33	42	16	67	29	82
15	25	34	42	16	66	29	83
14	25	34	41	16	65	28	83
15	25	34	42	17	65	28	84
15	26	35	42	17	66	28	85
14	26	35	41	18	66	27	85
14	27	35	40	19	66	26	85
14	26	36	40	19	67	26	84
13	26	35	40	18	67	25	84
13	25	36	40	18	68	24	84
12	25	37	40	18	69	24	83
12	26	36	40	19	69	23	83
12	27	37	40	19	68	22	83
13	27	38	40	18	68	22	84
13	28	37	40	18	67	21	84
13	27	37	41	18	68	21	85
12	27	38	41	17	68	21	86
12	26	39	41	18	68	21	87
12	25	39	42	17	68	21	88
12	24	38	42	17	67	21	87
12	23	38	43	17	68	21	88
13	23	39	43	17	67	22	88
14	23	39	44	18	67	21	88
13	23	38	44	17	67	20	88
13	24	37	44	17	68	20	87
14	24	38	44	18	68	21	87
14	25	38	43	17	68	21	86
15	25	39	43	17	69	22	86
16	25	39	44	16	69	23	86
15	25	38	44	17	69	23	87
15	24	37	44	17	68	23	86
15	25	38	44	18	68	23	85
14	25	38	45	19	68	23	86
14	24	39	45	18	68	24	86
13	24	39	46	18	69	25	86
12	24	39	47	18	68	25	85
13	24	39	48	18	69	25	86
13	25	40	48	19	69	26	86
13	26	40	47	19	68	26	85
14	26	39	47	19	69	25	85
14	27	40	47	19	70	24	85
13	27	41	47	18	70	24	84
14	27	42	47	18	69	23	84
14	28	42	46	19	69	23	83
15	28	41	46	19	68	22	83
15	29	42	46	18	68	22	84
15	30	43	46	18	69	21	84
16	30	43	45	17	69	21	83
15	30	43	44	17	68	22	83
14	30	44	44	18	68	23	83
13	30	44	43	17	68	22	83
13	29	44	42	18	68	22	84
13	28	43	42	18	67	21	84
13	27	44	42	19	67	21	83
12	27	45	42	18	67	22	83
12	26	45	41	17	67	21	83
11	26	46	41	17	66	21	82
12	26	47	41	16	66	21	83
12	27	48	41	16	67	20	83
13	27	48	40	15	67	20	82
14	27	49	40	15	66	19	82
14	28	48	40	16	66	20	82
13	28	48	41	15	66	20	81
14	28	49	41	15	67	20	82
15	28	49	42	14	67	20	81
15	29	49	43	14	66	21	81
14	29	48	43	14	67	22	81
14	30	48	44	14	66	23	81
15	30	48	43	13	66	23	80
15	29	48	42	13	65	22	80
15	28	48	41	14	65	23	80
14	28	49	41	13	65	24	80
14	27	50	41	13	64	23	80
14	26	51	41	12	64	23	79
15	26	51	40	12	63	23	80
15	25	51	39	12	64	22	80
16	25	52	39	12	63	21	80
16	24	53	39	12	64	22	80
16	23	53	38	12	63	22	79
16	24	52	38	12	64	23	79
16	25	53	38	12	63	22	79
17	25	53	37	12	62	21	79
18	25	52	37	12	63	21	80
18	24	53	37	12	64	21	79
18	23	52	37	11	64	20	79
17	23	51	37	12	64	20	80
17	22	51	38	12	63	21	80
17	21	51	39	12	62	21	79
18	21	52	39	12	61	21	80
18	22	52	38	12	62	21	81
18	23	52	37	12	63	22	81
17	23	52	38	11	63	22	80
16	23	52	37	12	63	22	79
16	24	52	38	12	64	22	80
16	23	51	38	12	65	21	80
16	24	51	37	11	65	20	80
17	24	52	37	11	66	20	81
16	24	52	38	12	66	20	80
16	25	53	38	12	67	19	80
17	25	52	38	13	67	19	79
17	24	52	39	13	68	19	78
18	24	53	39	13	69	19	77
18	25	52	39	13	70	20	77
17	25	52	40	12	70	21	77
16	25	52	41	12	69	21	76
17	25	53	41	12	68	22	76
17	26	52	41	13	68	23	76
16	26	51	41	12	68	23	77
17	26	52	41	13	68	22	77
17	25	53	41	14	68	22	78
18	25	52	41	14	67	22	77
18	24	52	42	14	68	22	78
18	23	52	41	14	67	23	78
18	24	52	42	13	67	22	78
17	24	51	42	13	68	21	78
17	23	52	42	13	69	21	77
17	24	51	42	13	68	20	77
16	24	51	41	12	68	20	78
17	24	52	41	12	67	20	77
17	23	52	40	13	67	20	76
17	24	53	40	13	68	20	77
16	24	54	40	12	68	20	76
15	24	54	41	11	68	20	77
16	24	53	41	11	67	21	77
17	24	52	41	11	68	22	77
16	24	53	41	10	68	23	77
16	25	52	41	11	68	23	76
15	25	51	41	10	68	24	76
16	25	51	42	11	68	25	76
15	25	50	42	12	68	26	76
16	25	50	43	12	69	26	75
17	25	51	43	13	69	26	76
16	25	50	43	12	69	26	75
15	25	51	43	13	69	25	75
15	26	52	43	13	70	25	74
14	26	52	44	13	69	25	73
14	27	53	44	13	68	24	73
15	27	53	43	13	67	24	74
15	26	52	43	13	66	24	73
14	26	52	42	13	67	24	74
14	27	51	42	13	68	24	75
14	28	52	42	14	68	23	75
14	29	51	42	14	67	23	76
15	29	51	43	15	67	23	77
16	29	51	42	14	67	22	77
17	29	51	41	13	67	22	76
16	29	52	41	13	68	22	75
17	29	51	41	12	68	21	75
16	29	50	41	12	69	21	74
15	29	50	42	12	70	22	74
14	29	50	43	12	69	22	73
14	30	50	42	13	69	21	73
14	31	51	42	13	68	22	73
15	31	52	42	14	68	22	74
15	32	52	43	14	67	21	74
14	32	51	43	15	67	22	74
15	32	51	44	15	68	22	75
14	32	51	45	15	69	22	76
15	32	51	46	15	70	22	75
16	32	50	46	15	69	22	74
17	32	50	47	16	69	22	75
18	32	49	47	15	69	22	74
19	32	49	48	15	68	21	74
19	31	48	48	16	68	21	73
18	31	48	47	16	67	21	72
18	32	49	47	17	67	21	73
19	32	50	47	17	66	21	72
20	32	51	47	17	65	21	73
20	33	50	47	17	64	21	72
20	34	50	48	17	65	21	73
20	35	49	48	17	64	21	74
20	34	49	49	18	64	22	74
19	34	49	48	17	64	22	73
19	35	49	47	16	64	21	73
19	34	49	46	16	63	20	73
19	35	49	47	15	63	21	73
18	35	49	48	15	64	20	73
17	35	49	47	14	64	20	74
17	34	49	48	14	65	19	74
17	35	50	48	13	65	18	74
17	34	50	47	12	65	19	74
17	35	49	47	12	64	18	74
18	35	48	47	13	64	18	73
18	36	47	47	12	64	18	72
18	35	46	47	12	65	18	71
17	35	47	47	12	64	19	71
18	35	46	47	12	63	19	72
18	34	45	47	12	64	19	73
19	34	45	48	12	65	19	72
18	34	45	47	11	65	18	72
18	33	45	48	11	64	17	72
18	34	45	47	12	64	18	72
18	35	46	47	13	64	19	72
18	34	45	47	14	64	19	73
18	33	46	47	14	63	18	73
18	34	45	47	14	64	18	72
19	34	45	46	13	64	17	72
19	35	45	45	13	63	18	72
19	36	44	45	13	62	18	73
19	35	45	45	13	63	18	72
19	34	45	44	13	64	19	72
20	34	45	43	14	64	18	72
21	34	46	43	13	64	18	71
21	33	46	42	13	65	19	71
21	34	46	41	12	65	19	72
20	34	46	42	11	65	19	71
20	33	45	42	11	64	19	72
20	32	45	43	10	64	19	73
20	33	45	44	10	65	20	73
20	32	46	44	9	65	21	73
21	32	46	43	9	64	21	74
20	32	45	43	8	64	21	75
19	32	45	42	7	64	20	75
20	32	45	43	8	64	20	76
21	32	46	43	8	65	21	76
21	33	46	44	8	66	21	75
21	32	45	44	8	67	21	74
20	32	45	43	8	68	21	73
19	32	44	43	7	68	21	74
20	32	43	43	6	68	20	74
20	31	43	42	7	68	20	73
19	31	42	42	6	68	19	73
20	31	43	42	6	69	19	72
19	31	43	41	6	68	19	71
20	31	44	41	7	68	19	72
19	31	44	42	7	69	19	71
20	31	44	41	7	70	18	71
20	30	43	41	7	69	17	71
20	31	42	41	8	69	17	72
21	31	41	41	7	69	16	72
20	31	41	40	6	69	15	72
21	31	41	41	5	69	16	72
21	32	42	41	6	69	15	72
21	33	42	42	7	69	16	72
22	33	43	42	8	69	17	72
22	32	43	41	9	69	16	72
22	33	43	40	9	68	16	71
22	32	42	40	10	68	17	71
21	32	42	39	9	68	18	71
21	33	43	39	10	68	18	70
21	34	42	39	10	69	19	70
21	33	42	38	9	69	19	71
22	33	42	39	9	70	20	71
22	34	43	39	9	71	19	71
22	35	42	39	9	72	20	71
21	35	41	39	8	72	19	71
20	35	40	39	7	72	18	71
20	36	40	38	7	73	17	71
19	36	39	38	6	73	18	71
19	37	38	38	5	73	18	70
20	37	38	37	6	73	18	69
21	37	39	37	5	73	18	70
20	37	40	37	5	72	17	70
21	37	41	37	5	73	18	70
20	37	42	37	6	73	18	69
20	36	42	38	6	74	18	68
21	36	42	37	5	74	17	68
21	37	43	37	6	74	17	67
20	37	43	38	7	74	18	67
20	36	43	37	7	75	17	67
20	37	42	37	8	75	17	66
19	37	41	37	9	75	16	66
19	36	40	37	9	76	16	67
20	36	40	38	10	76	17	67
19	36	40	37	10	77	17	68
20	36	40	38	10	76	16	68
21	36	41	38	10	77	16	69
22	36	41	37	11	77	16	68
22	37	41	36	12	77	15	68
21	37	41	35	12	78	16	68
20	37	41	34	12	79	15	68
20	38	41	33	11	79	15	67
19	38	41	32	11	80	14	67
20	38	41	33	10	80	13	67
21	38	42	33	11	80	12	67
20	38	42	32	10	80	11	67
20	37	43	32	11	80	11	66
20	36	43	31	11	79	11	65
20	35	42	31	11	78	10	65
20	34	42	30	12	78	10	66
19	34	43	30	11	78	10	67
19	33	43	29	11	79	9	67
19	34	43	30	12	79	8	67
18	34	42	30	11	79	8	68
19	34	41	30	11	78	8	67
19	35	42	30	10	78	9	67
19	34	41	30	11	78	9	68
19	35	41	29	10	78	8	68
18	35	41	30	10	77	9	68
18	36	41	31	10	78	9	67
17	36	42	31	9	78	10	67
18	36	42	30	10	78	10	68
18	35	42	29	10	79	11	68
19	35	41	29	11	79	12	68
18	35	41	30	11	80	12	69
19	35	42	30	10	80	11	69
18	35	43	30	10	79	11	70
17	35	43	31	10	80	12	70
17	34	42	31	9	80	13	70
18	34	42	30	9	79	13	71
18	33	42	31	8	79	13	70
18	32	41	31	7	79	13	69
17	32	41	30	7	80	14	69
17	33	40	30	6	80	13	69
17	32	40	29	6	79	12	69
17	31	40	28	6	80	11	69
17	30	39	28	6	81	10	69
17	31	39	29	7	81	10	70
18	31	39	28	8	81	11	70
18	32	39	27	8	80	12	70
17	32	38	27	7	80	12	69
17	31	38	28	6	80	12	68
17	30	39	28	6	81	12	67
18	30	38	28	6	82	13	67
18	31	39	28	6	83	12	67
17	31	40	28	7	83	12	68
18	31	41	28	8	83	13	68
19	31	41	27	8	84	12	68
19	30	41	26	8	83	13	68
20	30	40	26	8	82	12	68
19	30	39	26	7	82	11	68
19	29	39	27	7	83	12	68
18	29	38	27	8	83	13	68
17	29	38	28	8	82	14	68
18	29	37	28	9	82	14	67
19	29	38	28	8	82	15	67
20	29	38	29	8	81	15	66
20	30	39	29	9	81	15	67
20	29	40	29	8	81	14	67
21	29	40	28	8	80	15	67
21	28	40	29	7	80	14	67
22	28	40	28	6	80	15	67
22	29	39	28	6	81	15	68
22	28	40	28	6	80	14	68
22	29	39	28	6	81	15	68
22	28	40	28	6	80	15	69
22	27	40	29	7	80	15	68
23	27	41	29	7	79	14	68
23	26	41	28	7	78	14	69
23	25	42	28	7	79	14	68
22	25	43	28	6	79	14	69
22	26	43	29	5	79	13	69
21	26	42	29	4	79	13	68
21	27	43	29	4	80	13	67
22	27	43	30	4	79	14	67
22	28	42	30	5	79	14	68
23	28	42	29	4	79	14	69
23	29	43	29	5	79	14	70
23	28	43	28	5	80	14	71
23	29	43	29	5	81	15	71
24	29	44	29	5	80	14	71
24	30	44	30	4	80	14	72
24	31	45	30	4	81	14	71
24	30	45	31	3	81	13	71
24	29	46	31	4	81	13	72
24	28	46	32	4	82	13	73
25	28	47	32	3	82	13	72
24	28	48	32	3	83	14	72
24	29	48	33	3	84	13	72
24	28	49	33	3	85	12	72
23	28	48	33	2	85	12	73
23	29	48	32	2	84	12	74
24	29	48	31	3	84	12	75
25	29	48	32	3	85	12	76
24	29	49	32	4	85	12	77
24	30	49	33	3	85	12	78
24	31	49	34	2	85	12	77
23	31	50	34	3	85	11	77
22	31	49	34	4	85	11	76
23	31	49	33	4	84	11	75
24	31	50	33	5	84	10	75
24	32	49	33	5	83	10	76
24	31	49	32	5	82	11	76
24	32	50	32	5	81	12	76
25	32	49	32	5	82	13	76
24	32	49	33	5	83	14	76
24	31	49	32	5	84	14	75
25	31	49	33	6	84	15	75
24	31	50	33	7	84	16	75
25	31	49	33	8	84	15	75
24	31	48	33	8	85	15	74
24	32	48	34	9	85	15	73
24	31	48	35	9	84	15	74
24	32	48	34	10	84	14	74
24	31	48	35	10	85	14	73
24	32	49	35	9	85	13	73
23	32	48	35	10	85	14	73
23	31	49	35	11	85	13	73
23	32	49	34	11	84	12	73
22	32	50	34	11	85	12	74
22	31	50	33	11	84	13	74
22	30	50	32	10	84	14	74
22	29	50	31	11	84	14	73
23	29	49	31	11	85	14	74
23	30	49	30	11	84	14	73
24	30	49	29	11	85	13	73
24	31	48	29	11	84	14	73
24	32	48	30	11	85	13	73
25	32	49	30	10	85	14	73
26	32	50	30	9	85	14	74
26	33	49	30	9	86	15	74
26	34	50	30	9	85	15	75
27	34	50	31	9	86	15	76
27	35	49	31	9	87	14	76
26	35	48	31	9	86	13	76
26	36	48	30	9	85	14	76
25	36	49	30	8	85	14	77
26	36	50	30	9	85	15	77
27	36	50	31	9	84	14	77
28	36	50	32	10	84	13	77
28	37	51	32	10	85	14	77
28	36	51	31	10	84	15	77
28	35	51	32	9	84	15	76
28	36	51	31	10	84	16	76
27	36	52	31	10	83	16	77
26	36	51	31	10	84	17	77
27	36	51	30	10	85	16	77
26	36	51	31	11	85	15	77
26	35	51	32	11	84	15	76
27	35	50	32	10	84	16	76
27	36	50	31	11	84	16	75
28	36	50	30	11	85	16	76
27	36	50	31	11	84	15	76
28	36	50	30	11	85	16	76
29	36	50	29	10	85	16	75
30	36	51	29	11	85	16	74
29	36	52	29	10	85	17	74
29	37	51	29	10	86	18	74
29	38	52	29	11	86	19	74
29	37	51	29	10	86	18	74
30	37	51	30	10	85	19	74
30	38	52	30	10	86	19	73
30	39	52	31	10	85	19	74
30	40	52	30	10	86	19	73
29	40	53	30	10	85	19	72
28	40	53	31	11	85	19	71
29	40	53	32	11	84	18	71
29	41	52	32	11	85	18	72
30	41	53	32	10	85	18	71
30	40	53	33	10	84	18	70
30	41	53	34	9	84	17	70
31	41	53	33	10	84	17	71
31	40	53	34	9	84	16	71
31	41	54	34	9	85	16	72
31	42	53	34	9	86	15	72
31	41	52	34	9	87	16	72
32	41	51	34	9	86	15	72
31	41	52	34	10	86	14	72
31	42	52	33	10	87	14	71
32	42	51	33	9	87	15	71
31	42	51	34	8	87	15	72
31	41	51	33	9	87	15	71
30	41	52	33	10	87	16	71
31	41	51	33	9	87	17	71
31	42	51	34	9	88	16	71
30	42	52	34	9	89	16	70
30	41	52	35	9	88	15	70
30	42	52	34	8	88	14	70
31	42	52	35	8	89	13	70
32	42	53	35	8	88	14	70
33	42	53	34	8	89	15	70
33	43	53	35	8	90	16	70
33	42	53	36	8	89	16	71
33	41	52	36	7	89	16	72
32	41	52	35	7	88	16	73
32	42	53	35	7	89	16	74
31	42	54	35	8	89	16	73
31	41	55	35	8	88	17	73
32	41	56	35	9	88	17	72
32	42	55	35	10	88	17	73
33	42	54	35	10	89	18	73
33	43	54	34	10	90	17	73
32	43	54	35	11	90	16	73
32	42	54	36	11	91	15	73
33	42	53	36	10	91	14	73
34	42	53	35	11	91	14	72
33	42	53	34	12	91	14	73
32	42	54	34	12	92	14	74
33	42	54	33	12	93	14	75
32	42	54	34	12	92	14	74
32	43	54	33	11	92	15	74
32	44	55	33	11	93	16	74
32	43	55	32	11	92	17	74
31	43	54	32	12	92	17	73
32	43	53	32	11	92	18	73
32	44	53	33	11	91	19	73
31	44	54	33	12	91	19	74
31	45	54	32	12	90	19	75
31	46	54	31	11	90	19	74
30	46	53	31	10	90	19	75
30	45	53	30	10	91	19	74
31	45	52	30	10	90	20	74
30	45	51	30	10	89	19	74
30	46	51	31	9	89	19	75
30	47	50	31	10	89	19	76
30	46	50	32	10	90	19	77
30	47	50	31	10	91	18	77
29	47	51	31	9	91	19	77
30	47	50	31	8	91	18	77
30	48	49	31	7	91	17	77
30	49	50	31	7	90	18	77
30	48	51	31	7	89	17	77
31	48	51	30	8	89	17	78
31	49	51	31	9	89	16	78
31	50	51	32	9	88	15	78
31	49	51	31	9	89	15	77
31	50	50	31	9	90	15	78
31	49	49	31	9	89	15	79
32	49	49	30	8	89	14	79
32	50	48	30	8	88	14	80
32	51	48	31	8	87	13	80
33	51	48	30	8	86	12	80
33	50	47	30	7	86	12	79
33	51	47	31	7	87	11	79
34	51	47	30	8	87	12	79
33	51	48	30	7	87	12	80
32	51	48	29	8	87	13	80
33	51	48	28	8	88	12	80
34	51	48	27	8	89	12	81
35	51	48	26	8	88	13	81
34	51	47	26	8	89	13	82
34	52	48	26	9	89	13	81
34	51	49	26	8	89	12	81
33	51	50	26	9	89	12	80
33	52	49	26	8	89	11	80
34	52	48	26	9	89	12	80
34	51	48	25	10	89	13	80
34	52	47	25	11	89	13	81
33	52	47	24	11	90	12	81
33	53	46	24	11	89	12	80
33	52	46	23	11	90	13	80
34	52	46	24	10	90	13	81
34	53	46	25	9	90	12	81
34	52	47	25	9	89	12	80
35	52	47	26	8	89	12	79
35	51	47	27	8	88	12	80
34	51	46	27	9	88	11	80
33	51	45	27	9	87	12	80
32	51	44	27	9	88	12	79
31	51	44	28	9	87	11	79
32	51	43	28	9	88	10	79
32	50	44	28	9	89	11	79
32	49	43	28	8	89	10	79
33	49	43	29	9	89	11	79
32	49	42	29	10	89	11	78
33	49	41	29	10	90	10	78
34	49	41	30	11	90	11	78
34	48	41	31	11	89	11	79
34	47	41	30	10	89	11	80
35	47	41	29	10	88	11	81
36	47	41	30	11	88	11	82
35	47	40	30	11	89	12	82
34	47	40	29	11	90	12	83
34	48	40	28	10	90	13	83
33	48	39	28	10	89	13	82
33	49	40	28	11	89	12	82
33	48	40	29	11	88	11	82
34	48	40	28	11	87	11	83
34	47	39	28	11	86	10	83
34	46	39	29	11	87	10	84
35	46	40	29	10	87	10	85
36	46	41	29	10	86	10	86
36	47	41	28	10	85	10	85
36	46	40	28	10	86	9	85
36	45	40	27	9	86	9	86
35	45	39	27	9	87	8	86
36	45	38	27	10	87	7	86
37	45	39	27	10	88	7	85
36	45	40	27	9	88	7	86
35	45	40	28	8	88	6	86
35	44	40	27	8	87	6	87
35	43	39	27	7	87	6	86
36	43	39	26	7	86	5	86
35	43	39	25	8	86	5	85
34	43	40	25	7	86	5	86
34	44	41	25	8	86	6	86
35	44	41	26	9	86	7	86
35	45	41	25	9	85	6	86
34	45	41	24	9	84	5	86
35	45	42	24	9	85	5	87
35	46	43	24	9	84	5	88
35	45	43	25	10	84	5	87
34	45	43	24	10	83	6	87
34	44	44	24	10	84	6	86
34	43	45	24	10	85	6	85
34	44	45	23	11	85	6	84
35	44	45	24	11	84	6	85
35	43	45	23	11	83	6	86
35	44	44	23	12	83	6	87
35	43	43	23	12	82	7	87
[truncated: 2,999 more rows]
