# Supplementary material for: How to scale up from animal movement decisions to spatiotemporal patterns: An approach via step selection
Source: J Anim Ecol. 2022 Nov 14;92(1):16–29. doi: 10.1111/1365-2656.13832 (PMC10099581; doi:10.1111/1365-2656.13832)
Supplement: Supplementary file 2 — Appendix S2 [file JANE-92-16-s001.zip › HowToSuppCode/Code for figures/htsu_sim_4paths_nocp.out]

40	17	74	73	12	25	36	75
40	16	74	72	12	24	36	76
39	16	74	71	12	23	36	75
38	16	75	71	11	23	36	76
39	16	75	70	12	23	37	76
39	17	75	69	11	23	38	76
39	16	75	70	11	24	39	76
40	16	75	69	11	23	40	76
40	15	76	69	12	23	40	77
40	16	75	69	12	22	39	77
40	17	75	68	12	23	40	77
41	17	74	68	12	22	41	77
41	18	74	69	12	21	40	77
41	19	75	69	13	21	40	78
41	18	76	69	13	20	41	78
42	18	76	68	13	21	40	78
42	19	75	68	13	22	40	77
42	18	76	68	13	21	41	77
41	18	77	68	12	21	41	76
41	17	77	69	11	21	40	76
42	17	77	68	11	20	40	75
42	16	76	68	11	21	39	75
41	16	77	68	11	22	38	75
41	17	78	68	11	21	39	75
42	17	77	68	10	21	40	75
41	17	77	67	11	21	40	74
41	16	77	66	11	22	40	73
41	15	76	66	11	23	40	74
40	15	76	67	12	23	40	73
40	16	77	67	12	22	39	73
40	15	76	67	11	22	40	73
40	14	77	67	11	21	39	73
39	14	77	66	12	21	39	74
38	14	77	67	11	21	38	74
38	15	77	68	10	21	39	74
39	15	78	68	11	21	40	74
40	15	77	68	10	21	41	74
39	15	76	68	11	21	41	75
40	15	75	68	12	21	41	76
40	16	75	69	12	22	41	77
40	15	75	68	13	22	42	77
41	15	74	68	13	21	41	77
40	15	73	68	13	22	42	77
39	15	74	68	13	21	41	77
40	15	74	69	14	21	41	76
40	16	73	69	15	21	42	76
39	16	73	70	16	21	42	77
40	16	73	69	17	21	41	77
41	16	73	68	18	21	41	76
41	17	73	67	19	21	42	76
40	17	73	66	19	20	41	76
39	17	73	67	18	20	41	77
38	17	73	66	18	19	42	77
38	16	74	66	18	20	42	76
39	16	75	66	17	20	42	77
39	15	76	66	18	20	42	78
39	14	75	66	18	21	43	78
40	14	76	66	18	20	42	78
41	14	76	65	18	19	43	78
40	14	76	64	17	19	43	79
40	15	76	65	17	18	43	78
40	14	77	65	17	17	44	78
40	15	77	64	18	17	44	77
40	14	77	65	19	17	44	76
41	14	77	64	19	18	45	76
40	14	77	63	20	18	44	76
39	14	76	63	20	17	43	76
39	13	76	62	20	18	42	76
38	13	76	63	20	19	43	76
38	14	76	64	19	19	43	77
37	14	75	64	19	18	44	77
37	13	75	63	18	18	44	78
37	14	76	63	18	19	44	77
38	14	75	63	19	19	44	76
38	13	74	63	18	19	44	77
37	13	74	64	17	19	44	78
37	12	74	63	18	19	44	77
38	12	75	63	19	19	44	76
39	12	74	63	18	19	44	75
38	12	74	64	17	19	45	75
37	12	75	64	17	18	44	75
37	13	75	63	18	18	44	74
38	13	74	63	18	17	45	74
38	12	75	63	18	18	45	75
38	11	76	63	17	18	45	76
38	12	77	63	17	17	45	77
38	11	77	64	17	16	44	77
38	12	78	64	17	15	45	77
37	12	79	64	18	15	45	76
37	13	78	64	17	15	44	76
37	14	79	64	17	14	43	76
37	15	80	64	16	14	44	76
38	15	80	63	17	14	43	76
38	16	81	63	17	15	44	76
38	15	82	63	16	15	45	76
38	16	83	63	16	16	45	75
38	17	82	63	16	17	46	75
38	16	82	62	16	18	46	74
37	16	82	63	17	18	46	75
37	15	82	64	17	17	47	75
37	14	83	64	18	17	46	75
36	14	82	64	18	16	46	76
36	15	82	65	19	16	46	77
36	14	82	64	19	17	46	78
37	14	82	65	18	17	47	78
38	14	82	64	19	17	48	78
38	15	82	65	18	17	47	78
37	15	82	64	19	17	47	77
37	16	82	63	19	16	47	76
37	17	81	63	19	17	46	76
37	16	82	63	20	17	45	76
37	17	82	64	20	18	45	75
38	17	82	65	19	18	44	75
39	17	81	65	20	18	44	76
40	17	81	64	20	17	44	75
41	17	82	64	20	18	44	76
40	17	83	64	20	19	45	76
40	18	82	64	20	18	45	75
40	17	81	64	19	18	44	75
40	16	82	64	18	18	44	76
41	16	82	65	19	18	44	77
41	17	83	65	18	18	44	76
42	17	82	65	19	18	44	75
43	17	82	66	18	18	45	75
43	16	82	67	18	19	46	75
42	16	82	68	18	18	45	75
42	15	83	68	19	18	46	75
42	14	84	68	20	18	47	75
43	14	84	69	20	19	47	76
43	13	83	69	20	18	47	77
43	12	84	69	21	18	47	78
43	13	85	69	22	18	47	79
43	14	85	68	22	17	47	78
43	13	85	67	21	17	47	77
44	13	84	67	22	17	47	76
45	13	84	66	21	17	47	75
44	13	84	67	22	17	47	76
43	13	85	67	22	16	47	77
43	12	86	67	22	17	47	76
42	12	87	67	21	17	47	77
41	12	86	67	20	17	46	77
41	13	86	66	19	17	46	76
41	12	86	65	19	16	46	77
41	11	86	64	19	17	45	77
41	12	86	65	19	16	46	77
41	13	86	66	19	17	47	77
42	13	86	67	20	17	46	77
43	13	87	67	20	18	46	78
42	13	87	66	20	19	45	78
42	14	87	65	20	18	44	78
42	13	87	66	20	19	45	78
43	13	87	65	20	20	46	78
43	12	88	65	21	20	46	77
44	12	88	64	21	21	45	77
43	12	88	65	22	21	45	78
43	13	88	64	23	21	44	78
43	12	88	65	22	21	44	77
42	12	88	66	22	20	44	78
42	13	88	67	22	19	43	78
41	13	87	67	21	19	42	78
42	13	86	67	21	18	41	78
43	13	86	68	21	19	41	77
43	12	85	68	21	20	41	76
44	12	85	67	21	21	42	76
43	12	86	67	22	21	42	75
42	12	86	66	22	22	42	74
43	12	85	66	22	23	42	75
44	12	84	66	21	23	41	75
44	13	84	67	20	23	42	75
45	13	83	67	21	23	43	75
46	13	83	66	20	23	43	76
46	12	83	67	21	23	43	77
47	12	83	66	22	23	44	77
48	12	83	65	22	24	45	77
47	12	82	65	23	24	45	76
48	12	81	65	23	25	45	75
48	11	81	66	23	26	45	76
47	11	80	66	23	27	44	76
48	11	81	66	23	26	44	77
48	10	82	66	22	26	44	76
48	11	81	66	22	27	44	77
47	11	81	65	22	26	43	77
46	11	81	64	22	25	43	78
45	11	80	64	21	25	44	78
45	10	80	63	22	25	44	79
45	9	79	63	22	26	43	79
44	9	78	63	22	25	43	78
44	8	78	64	23	25	43	77
44	9	79	64	22	25	43	76
45	9	79	65	23	25	43	75
45	8	79	66	22	25	44	75
44	8	79	65	21	25	43	75
43	8	79	66	21	26	42	75
43	7	79	67	21	25	42	76
43	8	79	68	21	26	43	76
43	9	80	68	20	26	44	76
43	10	81	68	21	26	45	76
44	10	81	69	21	27	45	75
44	11	82	69	21	28	45	74
43	11	82	68	21	27	45	75
44	11	82	69	21	28	46	75
44	12	82	70	22	28	47	75
43	12	82	71	22	29	46	75
43	11	82	70	23	29	46	76
43	10	83	70	23	28	46	75
42	10	84	70	24	28	46	76
42	11	83	70	23	28	46	75
42	10	82	70	22	28	45	75
43	10	81	70	23	28	45	76
43	9	80	70	23	29	45	75
44	9	79	70	22	29	44	75
45	9	79	71	23	29	43	75
46	9	79	70	22	29	44	75
46	8	79	71	21	29	45	75
46	9	80	71	21	28	45	76
47	9	79	71	20	28	46	76
48	9	79	72	20	29	46	75
47	9	79	73	19	29	45	75
47	8	79	72	19	30	45	76
47	7	79	71	19	29	44	76
47	8	79	72	19	28	43	76
48	8	79	73	20	28	42	76
48	9	79	72	20	27	41	76
47	9	80	72	20	28	42	76
46	9	81	72	21	28	41	76
46	10	82	72	20	28	42	76
45	10	82	73	20	27	42	77
45	9	82	74	19	27	42	78
46	9	82	73	18	27	42	79
45	9	82	74	18	26	42	78
44	9	82	75	18	27	42	79
43	9	83	75	18	26	42	78
44	9	84	75	17	26	41	78
44	8	85	75	16	26	41	79
44	9	86	75	15	26	41	78
44	8	86	76	14	26	41	79
44	7	87	76	14	25	42	79
44	8	86	76	15	25	43	79
43	8	86	77	15	24	43	78
42	8	87	77	16	24	44	78
41	8	87	76	16	25	43	78
41	9	86	76	15	25	43	79
41	8	87	76	16	25	44	79
41	9	87	77	17	25	45	79
41	10	87	78	17	24	45	78
42	10	87	79	16	24	45	79
43	10	88	79	16	23	45	80
44	10	88	80	17	23	45	79
44	9	88	79	17	22	45	78
43	9	88	80	17	21	44	78
43	10	88	81	16	21	44	77
43	11	88	82	17	21	44	78
43	12	88	83	16	21	43	78
43	11	89	83	16	22	44	78
44	11	88	83	15	22	44	77
44	10	88	84	16	22	43	77
44	9	88	83	17	22	44	77
45	9	88	82	18	22	45	77
46	9	88	83	18	23	45	78
46	10	88	84	18	24	44	78
46	11	88	83	19	24	43	78
45	11	87	83	19	25	43	79
45	12	86	83	18	25	42	79
46	12	86	82	19	25	42	78
47	12	86	81	19	24	42	77
47	13	86	80	19	25	42	78
47	14	86	81	19	26	42	77
48	14	86	80	19	25	43	77
49	14	87	80	19	26	43	76
49	15	87	79	20	26	42	76
49	14	86	79	19	26	43	76
49	13	85	79	20	26	43	75
49	14	85	78	21	26	43	76
49	15	86	78	22	26	43	75
48	15	87	78	22	25	43	76
48	16	87	79	22	24	43	75
47	16	86	79	23	24	43	76
48	16	86	80	24	24	42	76
49	16	87	80	24	23	42	77
49	15	87	81	23	23	43	77
48	15	86	81	23	22	44	77
48	16	86	82	22	22	43	77
49	16	87	82	22	21	43	78
49	17	88	82	22	22	44	78
49	18	87	82	22	21	43	78
50	18	88	82	23	21	44	78
50	17	88	81	23	22	43	78
50	16	88	82	23	23	44	78
50	15	88	83	22	23	44	77
50	14	88	84	22	22	45	77
51	14	87	84	22	21	45	76
51	15	88	84	23	21	45	75
52	15	88	83	24	21	45	74
53	15	88	82	23	21	45	73
53	16	87	82	22	21	45	72
52	16	87	83	22	22	45	73
52	17	87	84	22	21	45	72
52	16	87	85	22	22	45	73
52	17	88	85	22	23	45	74
51	17	88	86	22	22	45	73
51	16	88	85	21	22	44	73
51	15	87	85	21	21	43	73
52	15	87	86	21	20	43	72
52	14	86	86	20	20	43	73
51	14	86	85	20	21	43	74
50	14	86	86	20	20	43	75
50	13	85	86	19	20	43	74
50	14	86	86	20	20	42	74
49	14	86	87	20	19	41	74
50	14	85	87	19	19	41	75
49	14	86	87	19	18	42	75
49	13	85	87	19	19	42	76
50	13	85	86	18	19	43	76
50	12	85	85	19	19	44	76
49	12	84	85	19	20	44	77
50	12	85	85	19	19	44	78
51	12	86	85	18	19	44	77
51	13	86	86	18	20	44	78
51	12	86	85	19	20	44	79
51	13	86	84	18	20	43	79
51	12	86	83	17	20	42	79
52	12	87	83	17	19	43	79
52	13	88	83	17	18	43	78
52	12	88	82	17	19	42	78
52	13	89	82	17	18	42	79
52	14	90	82	17	19	43	79
52	15	90	83	16	19	42	79
52	16	90	82	15	19	42	80
51	16	89	82	15	20	43	80
50	16	90	82	16	20	42	80
51	16	90	83	16	19	42	79
50	16	89	83	16	20	42	78
50	15	88	83	15	20	42	77
51	15	89	83	15	19	41	77
51	16	89	82	15	20	41	76
50	16	89	83	14	20	40	76
49	16	89	82	15	20	40	77
50	16	90	82	15	19	40	76
50	17	91	82	14	19	39	76
50	18	91	83	15	19	39	75
49	18	91	84	15	20	39	74
49	17	90	84	15	19	40	74
50	17	91	84	15	20	40	73
49	17	92	84	15	19	39	73
49	16	91	84	16	19	39	74
48	16	90	84	16	18	39	75
48	15	89	84	16	17	39	74
47	15	88	84	16	16	39	73
47	14	87	84	16	15	39	72
47	15	86	84	16	14	39	71
47	14	86	83	16	13	40	71
47	13	86	82	16	14	39	71
48	13	86	81	15	14	39	70
48	14	86	82	15	15	40	70
48	13	86	81	15	16	40	71
48	14	86	80	16	16	41	71
48	13	85	80	16	15	41	72
47	13	85	81	16	16	40	72
47	14	85	80	16	15	40	73
46	14	85	81	17	15	40	72
47	14	86	81	18	15	40	71
47	15	85	81	17	15	40	70
48	15	85	80	17	16	40	69
48	14	86	80	16	16	41	69
48	15	86	81	16	15	41	70
47	15	86	80	15	15	41	71
47	14	85	80	15	14	40	71
46	14	85	81	16	14	40	72
47	14	86	81	16	13	39	72
48	14	87	81	15	13	39	71
48	13	87	80	14	13	39	70
47	13	88	80	15	13	39	71
48	13	88	81	15	14	39	72
47	13	88	82	16	14	39	73
48	13	89	82	16	13	39	74
47	13	90	82	15	13	40	74
48	13	90	83	16	13	40	75
47	13	90	84	17	13	39	75
46	13	91	84	16	13	39	76
45	13	91	85	17	13	40	76
44	13	91	84	16	13	41	76
44	12	91	83	16	14	41	77
43	12	92	83	17	14	42	77
43	11	92	82	17	15	41	77
43	12	92	83	18	15	41	78
43	13	92	82	17	15	41	77
43	14	93	82	18	15	42	77
43	15	94	82	17	15	42	76
43	14	94	83	17	14	43	76
44	14	94	82	18	14	43	75
43	14	94	83	17	14	43	76
43	13	94	84	18	14	44	76
43	12	95	84	17	14	43	76
42	12	95	85	16	14	42	76
41	12	94	85	16	13	42	75
42	12	93	85	17	13	42	74
42	11	93	86	17	14	42	75
42	12	94	86	17	13	42	74
42	13	94	85	16	13	41	74
41	13	94	84	15	13	42	74
42	13	94	83	15	12	43	74
42	12	93	83	16	12	44	74
43	12	93	84	15	12	45	74
42	12	93	85	15	13	45	75
42	13	93	86	14	13	45	76
43	13	93	85	13	13	45	75
44	13	93	86	13	12	46	75
44	12	93	85	12	12	46	76
45	12	94	85	12	11	46	77
44	12	93	85	13	11	47	77
43	12	93	84	12	11	47	78
44	12	93	85	13	11	47	77
44	13	93	84	13	10	47	76
43	13	94	84	14	10	46	76
44	13	95	84	13	10	47	76
43	13	96	84	13	11	48	76
43	12	95	84	14	11	47	76
43	13	94	84	13	11	47	77
44	13	93	84	13	12	47	78
44	12	93	83	13	11	47	77
45	12	94	83	12	11	47	76
44	12	94	82	11	11	47	75
43	12	94	83	11	12	47	74
43	13	93	83	11	13	48	74
44	13	92	83	12	13	47	74
44	12	91	83	12	14	46	74
44	11	91	82	12	15	46	73
44	12	90	82	11	15	46	72
44	13	91	82	11	14	47	72
44	12	92	82	12	14	47	71
44	11	92	83	13	14	47	72
45	11	92	84	12	14	47	73
45	12	92	85	12	15	47	72
44	12	92	84	12	16	46	72
44	13	92	85	12	15	45	72
44	12	92	84	13	15	45	73
44	13	93	84	13	14	44	73
43	13	94	84	12	14	45	73
43	12	95	84	13	14	44	73
43	11	94	84	13	13	45	73
43	12	94	83	14	13	44	73
42	12	95	83	14	14	43	73
43	12	94	83	15	14	42	73
42	12	94	84	14	14	42	72
42	11	95	84	14	13	42	71
43	11	94	84	13	13	42	72
43	10	94	85	14	13	43	72
42	10	93	85	15	13	42	72
42	11	92	85	15	12	41	72
41	11	92	84	14	12	41	73
41	10	93	84	15	12	41	74
41	9	92	84	15	11	42	74
41	8	93	84	15	10	41	74
41	7	92	84	15	11	41	75
41	8	91	84	14	11	41	74
40	8	91	83	13	11	42	74
40	9	91	84	12	11	43	74
40	8	92	84	13	11	43	73
40	9	91	84	14	11	44	73
39	9	91	83	14	12	45	73
38	9	90	83	14	11	46	73
37	9	89	83	14	12	46	72
37	8	88	83	13	12	47	72
38	8	87	83	13	11	47	73
38	7	88	83	13	10	47	74
38	8	89	83	14	10	47	75
39	8	89	82	15	10	48	75
39	7	90	82	16	10	47	75
39	8	89	82	16	9	47	74
40	8	89	81	16	10	46	74
40	9	90	81	16	9	46	75
39	9	91	81	16	8	46	76
38	9	92	81	16	7	46	77
38	10	93	81	15	7	45	77
38	11	92	81	15	8	45	78
39	11	93	81	16	8	45	79
39	10	93	80	16	7	46	79
39	11	93	79	16	6	46	78
39	12	94	79	17	6	46	79
39	13	94	80	16	6	46	78
39	14	93	80	17	6	45	78
39	13	92	80	17	5	46	78
40	13	93	80	16	5	46	79
40	12	93	79	17	5	46	78
41	12	93	80	17	6	46	77
41	13	92	80	16	6	46	76
42	13	92	79	16	7	45	76
42	12	93	79	17	7	45	77
42	11	92	79	17	6	44	77
42	12	93	79	17	5	45	77
43	12	92	79	17	6	45	78
43	11	92	80	17	5	44	78
43	12	92	81	16	5	45	78
42	12	92	82	16	4	44	78
42	13	91	82	15	4	44	79
41	13	91	83	15	3	44	80
41	14	91	82	15	2	43	80
40	14	90	82	15	3	44	80
40	13	89	82	16	3	45	80
40	14	90	82	17	3	44	80
40	13	89	82	17	2	43	80
40	14	90	82	17	3	43	81
41	14	89	82	17	2	43	82
41	15	89	83	16	2	43	81
42	15	90	83	16	1	44	81
41	15	90	82	15	1	43	81
41	16	89	82	15	0	42	81
40	16	89	83	14	0	42	82
41	16	89	84	13	0	42	83
42	16	90	84	12	0	42	84
41	16	89	84	11	0	42	85
42	16	89	85	12	0	42	84
41	16	89	86	11	0	41	84
41	15	89	87	11	1	41	83
40	15	90	87	12	1	40	83
39	15	90	88	13	1	40	84
40	15	90	89	13	2	41	84
40	16	90	88	12	2	40	84
41	16	90	89	11	2	40	83
42	16	89	89	10	2	40	82
42	17	89	90	11	2	39	82
42	16	88	90	12	2	40	82
41	16	88	89	13	2	40	81
40	16	88	90	14	2	40	80
41	16	89	90	14	3	39	80
41	15	88	90	14	4	39	81
41	16	89	90	14	3	39	80
40	16	90	90	14	4	40	80
39	16	91	90	15	4	40	81
40	16	92	90	15	5	40	82
40	15	92	91	15	4	41	82
40	16	92	92	14	4	42	82
41	16	92	91	15	4	42	81
41	15	93	91	16	4	43	81
41	16	94	91	16	5	43	80
42	16	94	92	17	5	44	80
43	16	93	92	17	6	44	79
44	16	93	93	17	5	43	79
44	15	92	93	17	6	43	80
45	15	91	93	16	6	42	80
46	15	91	92	15	6	41	80
46	16	91	93	16	6	42	80
46	17	91	94	16	5	43	80
45	17	90	94	16	4	44	80
45	16	91	94	16	5	45	80
44	16	91	93	16	6	44	80
44	17	92	93	17	6	44	79
43	17	92	92	17	5	43	79
42	17	92	91	16	5	44	79
42	18	92	92	16	6	45	79
42	19	92	93	17	6	45	78
42	20	92	92	16	6	45	79
42	21	91	92	15	6	46	79
42	20	91	93	16	6	46	78
43	20	91	92	17	6	45	78
42	20	92	92	16	6	46	78
42	19	93	92	16	7	47	78
42	20	94	92	15	7	47	79
41	20	93	92	16	7	46	79
41	19	93	91	17	7	47	79
42	19	92	91	17	8	47	78
43	19	91	91	17	7	47	79
44	19	91	90	17	6	46	79
43	19	92	90	16	6	46	80
44	19	92	91	17	6	46	79
45	19	91	91	17	7	46	78
45	18	92	91	17	8	46	77
46	18	91	91	16	8	46	78
46	17	91	90	15	8	46	79
46	16	92	90	14	8	47	79
47	16	92	91	13	8	47	78
48	16	93	91	14	8	46	78
49	16	93	92	13	8	45	78
49	15	92	92	13	9	44	78
50	15	91	92	14	9	44	79
50	14	92	92	15	9	43	79
50	15	92	91	16	9	44	79
49	15	91	91	15	9	44	78
48	15	91	90	14	9	43	78
48	14	91	89	15	9	44	78
48	15	92	89	15	8	44	79
49	15	93	89	16	8	43	79
50	15	93	90	15	8	43	80
49	15	93	89	14	8	43	81
50	15	93	90	14	7	43	80
50	16	93	89	13	7	43	81
51	16	94	89	12	7	43	82
51	17	95	89	13	7	42	82
50	17	96	89	13	6	42	83
51	17	97	89	14	6	42	84
52	17	97	90	14	5	43	84
51	17	96	90	13	5	42	84
50	17	96	91	12	5	43	84
49	17	96	92	12	4	42	84
49	16	96	93	13	4	43	84
49	15	96	94	14	4	43	83
50	15	97	94	14	3	43	82
50	16	97	93	13	3	44	82
49	16	98	93	13	4	45	82
49	17	98	92	12	4	44	82
50	17	98	93	12	3	43	82
51	17	98	92	12	4	43	81
52	17	99	92	11	4	43	80
52	16	98	92	10	4	43	79
52	15	97	92	10	3	44	79
52	16	98	92	10	4	43	79
52	17	98	93	9	4	43	80
52	18	99	93	9	3	42	80
52	17	99	92	9	2	41	80
52	16	98	92	10	2	40	80
52	17	98	93	9	2	39	80
53	17	98	92	9	3	40	80
52	17	97	92	10	3	39	80
51	17	96	92	9	3	40	80
52	17	96	91	9	2	40	81
53	17	97	91	10	2	40	82
53	18	98	91	9	2	39	82
54	18	99	91	9	1	39	83
54	17	99	90	9	2	40	83
54	16	98	90	8	2	40	84
55	16	98	91	8	3	39	84
55	15	99	91	8	4	38	84
55	14	99	92	8	3	39	84
55	13	99	91	7	3	39	83
54	13	98	91	7	4	39	84
55	13	99	91	7	3	39	83
54	13	99	92	6	3	40	83
54	12	98	92	6	4	40	82
54	13	97	92	6	5	41	82
54	14	97	91	6	4	41	83
55	14	97	90	7	4	40	83
56	14	96	90	7	3	39	83
57	14	96	91	8	3	39	84
58	14	96	92	9	3	39	85
59	14	96	93	9	2	40	85
60	14	97	93	9	3	39	85
60	13	97	92	8	3	40	85
61	13	97	91	7	3	40	84
61	12	97	92	7	4	40	83
60	12	97	91	8	4	39	83
60	11	97	90	9	4	39	84
60	10	96	90	10	4	39	85
60	11	97	90	10	3	39	84
60	12	98	90	9	3	38	84
60	11	97	90	9	2	39	84
60	10	98	90	8	2	40	84
59	10	98	89	7	2	39	84
59	9	97	89	8	2	40	84
59	8	98	89	7	2	41	84
58	8	98	88	6	2	41	85
58	9	99	88	5	2	41	86
57	9	99	89	5	1	42	86
57	8	99	90	5	0	42	85
58	8	99	89	6	0	42	86
58	9	99	90	7	0	43	86
58	8	99	89	8	0	43	85
57	8	98	89	7	0	43	86
57	9	98	90	8	0	43	87
58	9	99	90	7	0	43	88
58	8	98	90	8	0	43	87
58	9	98	91	8	1	42	87
58	10	98	90	8	2	42	86
57	10	97	90	8	1	41	86
57	9	97	91	8	2	42	86
57	8	98	91	8	1	43	86
58	8	99	91	9	1	42	86
59	8	98	91	8	1	43	86
59	9	98	90	9	1	44	86
60	9	98	91	10	1	45	86
61	9	98	90	10	0	44	86
60	9	99	90	9	0	44	87
60	8	99	89	10	0	43	87
60	9	99	88	9	0	43	88
60	10	99	89	8	0	42	88
60	9	99	88	7	0	42	87
61	9	99	89	8	0	42	86
61	8	99	90	7	0	41	86
61	7	98	90	7	1	41	85
61	6	99	90	8	1	42	85
61	5	99	91	8	0	42	84
61	4	99	92	8	1	42	85
62	4	99	93	9	1	42	86
62	3	98	93	8	1	42	85
62	2	98	94	8	0	43	85
61	2	99	94	9	0	42	85
60	2	98	94	10	0	43	85
60	1	99	94	10	1	44	85
60	2	99	93	9	1	43	85
60	1	99	94	8	1	42	85
61	1	98	94	8	0	42	86
61	0	99	94	7	0	41	86
60	0	98	94	8	0	42	86
61	0	98	95	8	1	43	86
60	0	99	95	9	1	42	86
59	0	99	96	9	0	43	86
59	1	99	95	9	1	42	86
59	0	99	96	8	1	43	86
60	0	99	95	7	1	43	87
59	0	99	96	7	0	44	87
59	1	98	96	8	0	43	87
60	1	97	96	9	0	42	87
61	1	97	95	9	1	42	86
62	1	96	95	9	2	42	87
63	1	97	95	8	2	43	87
62	1	97	94	8	1	42	87
62	2	96	94	8	2	41	87
63	2	97	94	8	1	42	87
62	2	98	94	9	1	41	87
61	2	99	94	10	1	40	87
61	1	99	93	10	2	40	88
61	2	98	93	10	1	39	88
61	3	97	93	9	1	39	87
60	3	96	93	10	1	39	88
60	2	95	93	10	2	39	87
59	2	95	94	9	2	38	87
59	1	95	95	9	3	39	87
59	0	95	96	9	4	38	87
58	0	94	96	8	4	39	87
57	0	94	95	7	4	38	87
57	1	93	95	7	3	39	87
57	2	93	94	7	2	40	87
57	3	92	94	8	2	41	87
58	3	92	93	9	2	42	87
59	3	92	94	8	2	41	87
60	3	93	94	8	3	40	87
60	4	93	95	8	4	41	87
60	3	93	94	7	4	41	88
60	2	93	93	7	3	41	87
60	1	92	93	8	3	42	87
60	2	93	93	8	2	42	86
60	1	92	93	7	2	43	86
60	0	93	93	7	3	43	87
60	1	92	93	7	2	43	88
59	1	93	93	7	1	43	87
60	1	94	93	8	1	42	87
59	1	93	93	9	1	42	86
59	0	93	92	9	2	42	87
60	0	93	93	9	3	42	86
61	0	93	92	9	2	43	86
62	0	92	92	9	1	42	86
63	0	93	92	8	1	42	85
63	1	94	92	9	1	42	84
63	0	95	92	8	1	42	83
63	1	96	92	8	0	42	84
62	1	97	92	8	1	42	85
62	2	97	91	8	2	43	85
62	3	97	92	7	2	44	85
62	4	97	93	7	1	44	86
62	5	97	92	7	0	43	86
62	4	96	92	6	0	42	86
62	3	96	93	7	0	42	87
62	2	96	92	8	0	42	88
62	3	95	92	7	0	42	89
62	2	95	91	7	1	42	90
62	1	95	92	7	2	41	90
62	0	95	93	8	2	40	90
62	1	94	93	8	1	41	90
61	1	94	92	8	0	42	90
61	0	94	91	7	0	42	89
62	0	94	92	7	1	42	90
62	1	94	91	8	1	41	90
62	2	95	91	7	1	42	90
63	2	95	90	7	0	41	90
62	2	96	90	6	0	41	91
62	3	95	90	6	1	41	90
62	4	96	90	6	2	42	90
62	5	96	91	7	2	41	90
62	6	96	92	7	1	42	90
63	6	97	92	7	2	42	89
62	6	98	92	7	1	42	90
62	7	99	92	6	1	42	89
62	6	99	91	5	1	42	88
63	6	99	90	4	1	42	87
62	6	99	89	5	1	42	86
62	7	99	90	5	2	42	85
63	7	99	89	5	1	42	86
64	7	99	88	5	0	42	87
64	8	98	88	6	0	41	87
64	9	97	88	7	0	40	87
65	9	97	89	8	0	41	87
65	10	97	90	9	0	41	86
64	10	97	89	10	0	42	86
63	10	96	89	10	1	41	86
63	9	97	89	10	0	42	86
63	8	97	88	11	0	42	87
63	9	97	89	12	0	43	87
64	9	97	90	11	0	43	86
63	9	97	91	10	0	43	85
63	8	97	92	11	0	44	85
63	7	97	93	10	0	44	84
64	7	97	94	10	1	45	84
65	7	96	94	10	2	45	85
66	7	97	94	9	2	45	84
67	7	97	93	9	1	46	84
67	8	98	93	8	1	47	84
68	8	97	93	8	2	46	84
67	8	97	92	7	2	46	83
67	7	97	93	7	3	46	84
67	6	96	93	7	4	46	83
67	7	96	94	6	4	45	83
67	8	96	93	6	5	46	83
68	8	97	93	6	4	46	82
68	7	98	93	7	4	46	81
68	8	99	93	7	3	46	80
69	8	99	94	7	4	46	79
69	9	98	94	7	3	47	79
69	8	98	95	8	3	47	78
69	7	97	95	7	3	47	77
69	8	97	96	8	3	47	78
69	9	97	97	8	4	46	78
70	9	97	96	8	5	47	78
70	8	96	96	8	6	48	78
70	7	96	95	8	7	47	78
70	6	96	94	8	8	46	78
71	6	96	93	8	9	45	78
71	5	95	93	7	9	45	77
71	4	95	92	7	10	45	78
72	4	94	92	7	9	46	78
73	4	93	92	8	9	46	79
73	3	93	91	9	9	45	79
72	3	92	91	10	9	45	78
72	4	93	91	9	9	46	78
73	4	92	91	9	8	46	79
72	4	92	92	8	8	46	80
73	4	92	93	8	7	47	80
72	4	92	94	8	8	47	79
72	3	91	94	7	8	47	78
72	4	91	95	7	7	47	79
72	3	91	96	7	8	46	79
73	3	91	95	7	9	46	80
72	3	91	94	7	8	46	81
72	4	91	93	6	8	45	81
73	4	90	93	6	7	45	82
74	4	89	93	6	6	45	83
74	5	90	93	6	7	44	83
74	6	89	93	7	7	43	83
75	6	88	93	7	6	44	83
74	6	88	94	8	6	44	82
73	6	87	94	9	6	45	82
72	6	87	93	10	6	45	81
73	6	88	93	10	5	45	80
74	6	89	93	10	6	45	79
74	5	89	94	10	7	45	78
75	5	89	93	10	8	45	77
74	5	88	93	10	7	46	77
74	4	89	93	11	7	46	78
73	4	88	93	12	7	46	77
72	4	88	94	11	7	46	78
73	4	88	93	11	8	46	79
74	4	89	93	10	8	46	78
74	3	88	93	10	7	45	78
74	2	89	93	10	8	44	78
75	2	90	93	10	7	45	78
74	2	90	94	11	7	45	79
74	1	90	93	10	7	45	78
74	2	89	93	9	7	45	77
73	2	89	92	8	7	44	77
74	2	89	91	8	8	44	76
74	1	89	90	7	8	44	75
74	0	89	91	7	7	43	75
74	1	89	90	8	7	43	76
74	2	88	90	8	6	44	76
74	3	89	90	9	6	45	76
75	3	89	91	10	6	45	77
75	4	88	91	11	6	46	77
74	4	88	92	11	7	47	77
73	4	87	92	10	7	47	76
74	4	88	92	10	6	46	76
74	5	88	91	9	6	46	77
75	5	89	91	9	7	46	78
75	6	89	90	9	8	45	78
75	7	89	91	9	9	44	78
76	7	89	92	9	8	44	77
76	8	90	92	8	8	44	76
76	7	89	92	8	7	44	75
76	8	90	92	8	8	45	75
77	8	90	93	9	8	45	74
78	8	90	94	9	7	45	73
79	8	91	94	9	8	46	73
79	7	91	93	9	9	47	73
79	8	90	93	9	10	47	74
78	8	90	92	9	11	47	75
79	8	91	92	8	11	46	75
79	7	92	92	7	11	45	75
79	8	92	93	7	10	46	75
78	8	93	93	8	10	45	75
78	9	94	93	9	10	45	76
77	9	95	93	9	9	44	76
76	9	96	93	9	8	43	76
76	8	97	93	10	8	42	76
76	7	97	94	9	8	42	75
75	7	96	94	9	9	43	75
74	7	96	95	9	8	43	76
73	7	96	96	9	7	42	76
73	8	97	96	9	6	42	75
73	7	98	96	10	6	41	75
73	6	99	96	11	6	40	75
74	6	98	96	11	5	40	76
74	7	99	96	11	6	41	76
74	8	98	96	12	6	42	76
73	8	99	96	13	6	42	77
73	7	99	97	13	7	42	78
74	7	99	96	14	7	42	77
74	8	99	97	14	6	42	76
73	8	98	97	13	6	42	77
73	9	97	97	14	6	42	76
72	9	97	96	15	6	42	75
72	10	97	95	14	6	42	76
72	11	97	94	15	6	42	77
71	11	96	94	14	6	42	78
71	12	96	93	14	5	42	79
71	13	96	94	13	5	43	79
72	13	96	93	12	5	44	79
73	13	95	93	12	4	43	79
72	13	96	93	13	4	43	78
72	12	95	93	14	4	42	78
72	11	95	92	14	3	41	78
72	10	95	93	13	3	40	78
71	10	94	93	12	3	40	77
72	10	94	94	12	4	39	77
73	10	93	94	13	4	39	76
73	9	93	95	12	4	40	76
74	9	93	94	12	3	39	76
75	9	94	94	11	3	40	76
75	8	94	93	10	3	41	76
75	9	95	93	10	2	41	77
74	9	95	92	9	2	42	77
74	8	95	93	9	3	42	78
75	8	95	94	9	2	42	77
75	9	96	94	8	2	42	78
75	8	96	93	9	2	42	77
75	7	96	94	8	2	43	77
75	8	97	94	8	3	43	78
75	7	98	94	7	3	42	78
75	6	99	94	8	3	43	78
76	6	98	94	8	4	42	78
76	7	99	94	8	3	42	77
75	7	99	95	8	2	42	76
75	6	98	95	8	1	42	77
74	6	97	95	8	0	43	77
74	5	96	95	8	1	44	77
74	6	95	95	8	2	44	76
74	7	95	94	7	2	45	76
74	8	95	95	7	3	46	76
74	9	94	95	8	3	47	76
73	9	93	95	7	3	46	76
73	8	92	95	7	2	46	77
73	9	93	95	7	1	46	76
74	9	94	95	7	2	46	77
74	10	94	94	7	3	46	76
74	11	94	93	7	2	47	76
75	11	93	93	8	2	47	75
74	11	94	93	8	1	48	75
75	11	94	92	9	1	47	75
75	10	93	92	10	1	47	76
74	10	94	92	10	2	47	77
75	10	94	91	11	2	47	76
75	9	94	90	12	2	47	77
76	9	94	91	12	3	46	77
75	9	93	91	12	4	45	77
75	10	94	91	13	4	45	78
76	10	95	91	13	3	45	79
76	9	95	92	13	4	46	79
76	10	96	92	13	3	46	80
76	9	97	92	14	3	47	80
77	9	97	93	13	3	46	80
78	9	98	93	14	3	47	80
77	9	97	93	14	4	46	80
77	8	97	94	13	4	45	80
77	7	97	93	12	4	45	81
77	6	96	93	11	4	46	81
77	7	96	94	11	3	47	81
76	7	96	93	12	3	46	81
77	7	96	92	13	3	47	81
77	6	96	91	13	2	46	81
77	5	96	92	13	1	46	82
76	5	97	92	13	0	45	82
77	5	98	92	12	0	45	81
76	5	98	93	11	0	46	81
77	5	98	94	11	1	47	81
78	5	98	93	10	1	46	81
78	4	98	94	10	0	47	81
77	4	99	94	11	0	46	81
78	4	99	95	10	0	46	80
78	5	98	95	11	0	46	79
78	6	97	95	12	0	45	79
79	6	97	96	13	0	46	79
78	6	98	96	14	0	46	80
78	7	98	97	15	0	45	80
78	6	97	97	14	0	46	80
79	6	97	96	13	0	46	79
79	5	97	97	14	0	47	79
80	5	98	97	13	0	46	79
79	5	97	97	13	1	45	79
78	5	97	98	13	2	44	79
77	5	97	99	13	1	44	80
76	5	98	99	13	2	43	80
77	5	99	99	14	2	43	79
76	5	99	98	14	1	44	79
76	4	98	98	13	1	44	80
76	3	99	98	13	2	45	80
76	2	99	99	14	2	46	80
76	3	99	98	14	3	46	81
75	3	99	97	13	3	47	81
76	3	99	96	13	4	46	81
76	4	99	95	12	4	45	81
76	5	99	96	12	3	46	81
77	5	99	97	11	3	46	82
76	5	99	96	10	3	46	83
77	5	99	97	9	3	46	82
78	5	99	98	9	2	47	82
78	6	99	99	8	2	46	82
79	6	99	98	8	1	46	83
79	7	99	97	8	2	45	83
79	6	98	97	8	3	44	83
78	6	97	97	8	4	43	83
77	6	97	96	9	4	44	83
78	6	97	97	10	4	45	83
78	5	97	96	10	3	45	82
77	5	98	96	11	3	46	82
76	5	98	95	11	2	45	82
76	6	99	95	10	2	45	83
76	7	98	95	9	2	45	84
76	8	99	95	8	2	46	84
75	8	98	95	8	1	46	85
75	7	98	96	7	1	47	85
74	7	97	96	8	1	46	85
75	7	98	96	7	1	46	84
75	6	98	95	7	2	46	83
75	5	98	94	7	1	46	82
75	6	99	94	8	1	45	82
75	5	99	93	9	1	45	81
75	6	99	94	10	1	45	80
75	5	98	94	11	1	45	79
74	5	98	93	11	2	46	79
74	4	98	92	11	3	46	78
74	5	98	93	10	3	46	79
74	4	98	94	10	2	46	78
74	3	98	93	10	1	47	78
74	2	98	92	9	1	47	79
74	3	98	93	8	1	47	80
74	4	98	94	9	1	46	80
74	5	98	95	10	1	46	79
74	4	98	94	11	1	46	78
73	4	98	95	11	0	46	79
73	3	98	96	10	0	46	80
72	3	98	97	9	0	46	81
71	3	98	98	8	0	45	81
71	4	99	98	7	0	46	81
70	4	98	98	7	1	45	81
71	4	98	99	7	2	45	80
70	4	97	99	7	3	46	80
71	4	96	99	7	2	46	81
71	5	97	99	6	2	47	81
71	4	96	99	7	2	48	81
71	3	97	99	7	3	48	82
71	2	97	98	7	4	49	82
72	2	98	98	7	5	48	82
71	2	99	98	6	5	49	82
70	2	99	99	7	5	50	82
70	1	98	99	7	4	49	82
69	1	99	99	7	5	49	81
69	2	99	98	6	5	48	81
70	2	98	98	6	4	48	82
70	3	98	97	6	3	48	83
71	3	97	97	6	4	48	84
71	4	97	98	7	4	49	84
70	4	98	98	7	3	49	85
69	4	98	99	7	4	49	84
69	3	98	98	6	4	49	85
68	3	99	98	6	5	49	86
67	3	98	98	6	6	48	86
67	2	98	99	5	6	47	86
68	2	98	98	4	6	48	86
67	2	97	98	4	7	47	86
67	1	96	98	4	6	48	86
66	1	96	99	4	5	47	86
67	1	97	99	5	5	47	85
67	0	98	99	5	6	46	85
66	0	98	98	5	7	46	86
65	0	97	98	5	6	46	87
66	0	98	98	5	5	46	86
67	0	99	98	5	6	46	87
66	0	98	98	4	6	46	88
67	0	98	99	3	6	45	88
68	0	99	99	3	5	45	89
67	0	99	98	2	5	46	89
67	1	99	99	2	4	46	88
67	0	98	99	1	4	46	89
68	0	97	99	2	4	45	89
67	0	98	99	3	4	46	89
68	0	97	99	3	3	46	88
68	1	97	98	4	3	46	87
68	0	98	98	5	3	47	87
69	0	98	97	6	3	47	86
69	1	99	97	5	3	47	87
69	0	99	98	5	4	47	88
69	1	98	98	6	4	47	89
68	1	97	98	6	3	48	89
69	1	98	98	6	4	48	88
69	0	98	97	7	4	49	88
70	0	99	97	7	5	48	88
71	0	99	96	7	6	48	89
70	0	99	97	8	6	48	88
70	1	98	97	7	6	49	88
71	1	97	97	7	5	49	89
72	1	98	97	6	5	49	88
72	2	97	97	6	6	49	87
73	2	96	97	6	7	50	87
73	3	96	96	6	8	51	87
74	3	96	97	6	9	50	87
75	3	97	97	5	9	49	87
74	3	96	97	5	8	49	86
74	4	96	96	4	8	49	87
73	4	96	95	4	9	49	86
72	4	97	95	5	9	50	86
72	5	96	95	6	9	49	86
72	4	96	94	5	9	48	86
72	3	97	94	6	9	48	87
71	3	97	93	6	10	48	86
70	3	98	93	7	10	47	86
71	3	98	92	7	9	48	86
70	3	98	93	8	9	48	87
70	4	99	93	8	8	48	86
71	4	98	93	9	8	48	87
72	4	99	93	10	8	49	87
72	3	99	94	10	9	49	86
72	4	99	95	9	9	50	86
72	3	99	96	10	9	51	86
72	4	99	95	10	10	51	85
72	3	99	96	11	10	51	86
71	3	99	97	11	9	50	86
72	3	99	98	12	9	50	85
71	3	99	97	12	10	49	85
70	3	99	98	12	11	49	84
70	4	99	97	13	11	48	84
71	4	99	98	14	11	47	84
71	3	99	97	14	10	46	84
72	3	99	96	14	11	46	85
73	3	99	97	14	12	46	84
74	3	99	96	14	13	46	83
73	3	99	95	14	14	45	83
72	3	99	96	13	14	44	83
72	4	99	97	12	14	43	83
72	5	99	98	13	14	43	84
72	4	98	98	13	15	43	83
72	5	97	98	12	15	43	84
72	6	98	98	12	16	44	84
72	7	98	99	13	16	44	83
73	7	98	98	13	17	44	84
72	7	99	98	13	18	44	85
73	7	99	99	13	19	43	85
73	8	99	98	13	18	43	84
73	9	99	97	12	18	42	84
73	10	99	96	12	19	43	84
73	9	99	97	12	18	43	85
74	9	99	96	11	18	43	84
74	10	99	95	10	18	43	83
75	10	99	96	10	17	42	83
75	9	99	95	10	18	41	83
76	9	99	94	10	19	40	83
76	10	98	94	10	20	40	84
76	9	98	95	10	21	39	84
75	9	97	95	11	21	38	84
76	9	97	94	11	22	39	84
76	10	97	95	12	22	39	85
76	11	97	94	11	22	39	86
76	12	97	93	10	22	38	86
77	12	96	93	9	22	38	85
76	12	97	93	9	23	39	85
75	12	97	94	10	23	40	85
75	11	96	94	10	24	41	85
75	10	96	95	10	23	42	85
74	10	95	95	10	24	42	86
74	11	94	95	10	25	42	87
73	11	94	96	10	26	42	86
74	11	95	96	10	25	42	85
73	11	95	97	11	25	42	84
73	12	95	98	11	26	42	85
74	12	95	99	11	27	43	85
74	11	96	99	11	28	44	85
74	10	96	98	11	27	44	86
75	10	95	98	12	27	45	86
75	9	95	99	12	26	45	87
74	9	96	99	12	27	45	88
73	9	96	98	12	26	45	87
73	10	96	97	11	26	45	88
74	10	96	96	12	26	44	88
74	11	96	97	13	26	44	89
73	11	95	97	13	25	43	89
72	11	95	96	13	26	42	89
72	12	96	96	12	26	42	90
73	12	97	96	12	25	42	89
73	11	97	95	12	24	43	89
72	11	98	95	11	24	43	90
71	11	99	95	12	24	43	91
72	11	99	94	13	24	42	91
73	11	99	95	13	23	42	92
74	11	99	96	13	24	42	91
75	11	99	95	13	23	43	91
75	10	99	94	13	24	44	91
75	9	99	93	14	24	44	90
75	8	98	93	15	24	45	90
75	9	99	93	15	25	45	91
75	10	99	94	14	25	45	90
76	10	99	95	14	24	45	89
77	10	99	94	14	23	45	90
78	10	99	93	14	22	46	90
77	10	98	93	15	22	45	90
78	10	98	92	16	22	44	90
79	10	98	91	17	22	44	91
79	9	98	92	16	22	45	91
78	9	99	92	16	23	45	92
77	9	99	91	16	24	46	92
77	10	99	90	15	24	46	91
76	10	98	90	15	23	46	90
76	9	97	90	15	22	46	91
76	10	97	91	15	23	47	91
76	11	96	91	14	23	47	90
77	11	96	90	14	22	46	90
77	10	95	90	15	22	46	89
77	9	95	91	14	22	45	89
76	9	94	91	13	22	44	89
76	8	95	91	12	22	44	88
76	9	94	91	12	23	44	87
77	9	95	91	12	22	44	86
76	9	96	91	11	22	45	86
75	9	95	91	11	21	45	85
75	8	96	91	11	22	45	84
75	7	95	91	11	23	44	84
74	7	96	91	10	23	44	85
73	7	96	92	10	24	44	86
73	8	96	91	10	23	45	86
73	9	97	91	10	24	44	86
73	8	97	92	10	25	44	85
73	7	96	92	11	25	43	85
74	7	95	92	10	25	42	85
74	8	95	91	11	25	41	85
74	7	96	91	10	25	40	85
75	7	96	92	9	25	39	85
75	6	96	91	9	24	39	84
75	5	95	91	8	24	40	84
74	5	95	90	9	24	39	84
74	4	94	90	10	24	39	83
74	5	95	90	10	23	39	84
73	5	95	89	10	24	40	84
73	4	95	88	11	24	39	84
73	3	96	88	12	24	39	83
73	2	96	87	12	23	39	84
73	1	95	87	12	22	39	83
74	1	95	86	12	21	40	83
75	1	94	86	13	21	41	83
75	2	94	85	13	22	41	82
76	2	94	86	14	22	41	83
75	2	95	86	14	23	41	84
76	2	96	86	14	24	42	84
76	3	97	86	14	25	41	84
75	3	97	85	13	25	40	84
75	2	98	85	14	25	40	85
74	2	97	85	14	24	39	85
75	2	97	86	13	24	39	84
76	2	98	86	12	24	38	84
77	2	98	85	12	23	38	83
77	3	98	84	12	24	39	83
76	3	98	83	12	25	40	83
75	3	97	83	12	24	41	83
75	2	97	82	12	23	41	82
76	2	97	81	11	23	40	82
77	2	98	81	11	24	40	81
77	1	98	82	11	25	40	80
76	1	98	83	11	26	41	80
75	1	98	84	11	25	41	79
76	1	98	83	10	25	42	79
75	1	97	83	10	24	43	79
74	1	98	83	9	24	43	80
73	1	99	83	10	24	44	80
74	1	98	83	10	25	44	81
75	1	98	82	10	24	44	82
75	0	99	82	11	24	45	82
76	0	99	83	10	24	44	82
75	0	99	84	9	24	44	81
76	0	99	83	8	24	44	82
76	1	99	84	8	23	44	83
77	1	98	84	9	23	44	82
77	0	98	85	9	24	44	83
77	1	98	84	8	24	44	84
77	2	98	83	9	24	44	85
77	3	98	84	9	23	44	84
76	3	98	83	10	23	43	84
77	3	99	83	9	23	42	84
78	3	98	83	10	23	43	84
79	3	97	83	11	23	43	85
79	4	98	83	12	23	43	84
79	3	97	83	12	22	42	84
78	3	97	82	13	22	42	83
77	3	96	82	14	22	43	83
78	3	95	82	14	23	43	84
79	3	95	83	15	23	43	85
79	2	96	83	15	22	43	84
78	2	96	84	16	22	44	84
79	2	96	85	15	22	43	84
78	2	95	85	16	22	44	84
78	1	95	86	16	21	43	84
77	1	94	86	16	22	43	85
77	0	95	86	17	22	43	84
76	0	94	86	18	22	42	84
77	0	94	87	17	22	43	84
78	0	93	87	17	23	43	85
77	0	93	86	17	24	44	85
76	0	93	85	17	23	43	85
75	0	93	84	16	23	43	84
75	1	94	84	17	23	43	85
74	1	94	83	16	23	43	84
75	1	93	83	17	23	43	85
75	0	93	84	18	23	43	86
74	0	93	85	17	23	43	87
73	0	92	85	16	23	44	87
72	0	92	84	17	23	45	87
72	1	92	83	16	23	46	87
72	0	91	83	15	23	46	88
71	0	91	82	15	22	46	87
71	1	91	81	16	22	46	86
72	1	91	80	16	21	46	87
72	2	92	80	16	22	47	87
73	2	92	81	16	23	47	86
72	2	92	82	17	23	47	85
71	2	92	81	17	24	48	85
72	2	93	81	17	23	48	84
72	1	93	80	18	23	47	84
71	1	92	80	17	23	47	83
70	1	92	79	16	23	47	84
71	1	91	79	16	22	48	84
70	1	91	78	16	23	47	84
71	1	91	77	15	23	46	84
71	2	90	77	14	23	46	85
71	1	91	77	13	23	46	84
71	0	91	76	13	24	47	84
71	1	92	76	13	23	46	84
71	0	92	77	13	22	46	85
72	0	92	78	13	23	46	86
71	0	92	77	12	23	46	85
72	0	93	77	12	24	45	85
72	1	93	78	13	24	45	84
71	1	92	78	12	24	44	84
71	0	92	79	12	23	44	85
70	0	92	78	12	22	44	84
69	0	92	79	12	23	44	85
69	1	92	80	12	24	43	85
68	1	91	80	12	23	42	85
69	1	91	81	12	24	43	85
68	1	91	80	12	23	43	86
68	0	91	79	13	23	43	85
68	1	91	78	14	23	44	85
67	1	92	78	14	24	44	86
67	2	92	77	14	25	44	87
67	1	91	77	14	24	43	87
68	1	90	77	13	24	42	87
69	1	91	77	12	24	42	88
70	1	91	78	13	24	43	88
69	1	90	78	14	24	43	87
69	2	89	78	13	24	42	87
69	1	90	78	13	23	43	87
70	1	89	78	12	23	42	87
70	0	89	79	11	23	42	86
70	1	88	79	12	23	41	86
70	2	88	78	12	24	41	87
70	1	88	79	11	24	41	88
69	1	89	79	12	24	41	89
69	2	89	80	11	24	41	90
68	2	89	81	11	25	40	90
67	2	89	82	11	24	40	91
67	1	89	81	10	24	39	91
67	0	90	81	10	23	40	91
66	0	89	81	10	22	40	90
66	1	88	81	10	23	40	89
67	1	87	81	10	24	39	89
68	1	86	81	11	24	40	89
67	1	86	80	10	24	40	88
68	1	85	80	10	25	39	88
68	2	84	80	9	25	40	88
68	1	83	80	9	24	40	89
67	1	83	81	10	24	39	89
68	1	82	81	10	23	39	90
68	0	82	82	11	23	39	89
67	0	82	83	11	22	40	89
68	0	82	84	10	22	39	89
67	0	82	85	10	23	38	89
68	0	81	85	10	22	38	88
68	1	81	84	10	23	38	87
68	2	80	84	11	23	38	86
69	2	81	84	10	23	37	86
70	2	81	85	10	24	36	86
70	3	82	85	11	24	37	86
70	2	82	84	10	24	36	86
71	2	82	83	9	24	37	86
71	1	82	84	8	24	36	86
71	2	81	84	8	25	36	87
70	2	80	84	8	24	36	86
71	2	81	84	7	24	36	87
71	1	82	84	7	23	35	87
70	1	82	85	7	24	34	87
70	2	81	85	7	25	35	87
69	2	81	84	7	24	36	87
69	1	81	83	7	23	35	87
68	1	81	82	7	24	36	87
68	2	80	82	7	23	35	87
68	3	80	81	8	23	35	86
68	2	81	81	8	24	35	87
68	3	82	81	8	25	36	87
67	3	82	82	7	25	35	87
68	3	82	81	7	26	34	87
68	2	83	81	8	26	34	88
68	1	83	82	8	25	34	89
67	1	84	82	8	24	34	90
67	0	84	81	9	24	33	90
66	0	85	81	9	23	34	90
65	0	86	81	8	23	35	90
64	0	85	81	8	24	34	90
64	1	84	81	8	23	34	91
64	0	83	81	8	22	34	92
65	0	82	81	9	22	35	92
64	0	82	82	9	21	34	92
65	0	81	82	10	21	33	92
66	0	80	82	10	22	33	93
65	0	79	82	9	22	33	92
64	0	79	83	8	22	34	92
65	0	79	82	9	22	35	92
65	1	78	82	9	23	35	91
66	1	78	83	9	24	36	91
66	2	77	83	9	25	37	91
66	3	78	83	10	25	37	90
66	4	78	84	10	24	37	89
67	4	78	85	10	23	36	89
67	5	78	86	9	23	35	89
67	4	78	85	9	22	35	90
67	5	79	85	8	22	35	89
66	5	79	86	8	23	36	89
67	5	78	86	8	24	36	88
66	5	78	85	8	25	36	87
66	4	78	84	9	25	36	86
66	5	77	84	10	25	36	87
65	5	77	85	9	25	37	87
65	4	77	84	9	24	36	87
64	4	77	83	10	24	36	88
63	4	77	84	10	25	36	87
64	4	78	84	9	25	36	88
63	4	77	84	9	24	35	88
63	5	76	84	9	25	35	89
64	5	75	84	9	24	35	90
65	5	76	84	9	25	35	91
65	4	76	85	10	25	35	92
66	4	76	84	11	25	34	92
65	4	75	84	11	26	34	93
66	4	76	84	11	27	35	93
66	3	76	85	10	27	35	94
66	4	75	85	10	26	34	94
67	4	75	86	9	26	34	93
67	3	75	87	8	26	33	93
66	3	74	87	9	26	33	92
67	3	74	86	9	27	33	91
66	3	75	86	10	27	33	92
65	3	74	86	10	28	34	92
64	3	75	86	11	28	35	92
64	2	75	87	12	28	35	91
64	1	75	88	11	28	34	91
63	1	74	88	11	29	35	91
63	2	73	88	12	29	35	90
62	2	73	89	11	29	34	90
63	2	73	88	11	30	34	91
63	3	74	88	12	30	34	90
63	4	73	88	13	30	34	89
63	5	72	88	13	29	34	90
62	5	72	87	13	28	33	90
61	5	72	88	14	28	33	89
60	5	73	88	13	28	34	89
61	5	74	88	12	28	33	89
60	5	74	89	13	28	34	89
61	5	74	88	13	27	35	89
61	4	74	89	12	27	35	88
61	3	75	89	11	27	36	88
61	2	74	89	11	28	37	88
61	1	73	89	12	28	36	88
60	1	73	90	11	28	37	88
61	1	73	91	11	27	37	87
60	1	74	91	12	27	38	87
59	1	73	91	12	26	38	88
60	1	73	92	12	27	39	88
60	0	73	93	12	28	38	88
60	1	73	92	12	29	38	89
61	1	73	91	12	28	39	89
61	0	72	91	12	27	39	90
61	1	72	92	12	26	39	91
61	0	73	92	12	27	38	91
61	1	72	92	11	27	37	91
61	2	71	92	12	27	36	91
61	1	71	93	13	27	36	92
61	2	70	93	12	27	35	92
62	2	70	94	13	27	34	92
63	2	70	93	13	26	35	92
63	3	70	92	13	25	35	91
63	2	69	92	13	26	36	91
63	3	69	91	14	26	36	92
62	3	68	91	15	26	35	92
62	2	68	90	16	26	35	93
62	3	67	90	17	26	35	92
62	2	67	91	17	25	36	92
62	3	67	90	16	25	35	92
63	3	67	91	16	24	34	92
64	3	68	91	16	23	35	92
64	2	69	91	16	22	35	93
63	2	70	91	15	22	36	93
63	3	70	92	16	22	36	94
63	4	71	92	16	21	36	95
63	3	72	92	16	22	36	94
63	2	73	92	16	23	36	95
63	1	72	92	16	24	35	95
64	1	72	91	15	24	35	94
64	0	72	90	15	25	36	94
63	0	72	89	16	25	35	94
62	0	73	89	17	25	34	94
63	0	74	89	17	26	33	94
62	0	73	89	17	27	32	94
63	0	73	88	17	26	32	95
64	0	73	89	18	26	31	95
65	0	74	89	18	27	32	95
66	0	74	88	19	27	31	95
67	0	73	88	18	27	31	96
67	1	72	88	17	27	32	96
68	1	73	88	17	26	31	96
69	1	72	88	17	25	32	96
69	2	72	89	17	24	31	96
69	1	72	90	17	25	31	97
70	1	72	91	18	25	31	96
70	0	72	92	19	25	32	96
69	0	72	91	20	25	33	96
68	0	71	91	20	26	33	97
67	0	70	91	20	27	32	97
66	0	71	91	20	28	32	98
67	0	71	90	20	27	32	97
68	0	71	89	20	28	32	96
68	1	71	90	20	27	32	95
68	2	71	89	20	26	33	95
68	1	71	90	21	26	33	96
68	0	70	90	21	27	34	96
67	0	70	91	22	27	34	97
66	0	69	91	23	27	33	97
66	1	69	90	23	26	34	97
66	0	68	90	23	27	35	97
67	0	69	90	22	27	34	97
67	1	70	90	21	27	33	97
67	2	69	90	21	26	32	97
68	2	69	91	21	27	32	96
68	3	70	91	20	27	33	96
68	2	69	91	20	26	33	95
67	2	69	90	20	25	33	96
68	2	69	91	20	24	33	97
68	3	68	91	20	23	32	97
68	2	68	90	20	24	32	96
69	2	69	90	21	24	32	97
69	3	70	90	22	24	31	97
69	2	69	90	22	25	32	97
69	1	70	90	22	26	31	97
69	0	70	89	21	26	32	97
70	0	71	89	21	27	32	96
70	1	72	89	21	28	33	96
69	1	72	88	21	29	33	97
70	1	72	87	22	29	33	96
70	0	73	87	22	30	32	96
70	1	74	87	23	30	32	97
69	1	74	88	23	29	31	97
69	2	74	87	24	29	31	96
68	2	74	88	23	29	31	95
68	1	73	88	24	29	31	94
69	1	73	89	24	30	31	95
68	1	72	89	25	30	31	94
67	1	72	90	25	31	31	95
67	2	71	90	24	31	30	95
66	2	72	90	23	31	30	96
66	3	72	91	23	32	31	96
67	3	71	91	23	31	31	95
67	4	70	91	23	30	31	94
68	4	71	91	23	29	31	95
69	4	70	91	22	29	31	96
69	5	70	92	21	29	32	96
68	5	70	93	22	29	32	95
67	5	70	92	22	30	31	95
67	6	70	91	23	30	31	94
67	5	69	91	23	29	31	93
67	6	69	92	23	30	31	94
66	6	68	92	22	30	32	94
67	6	67	92	22	29	31	94
67	5	66	92	23	29	30	94
68	5	66	93	24	29	31	94
69	5	67	93	23	29	32	94
68	5	68	93	23	30	32	93
68	6	68	92	24	30	33	93
68	7	68	91	25	30	33	92
67	7	69	91	26	30	34	92
67	6	69	92	26	29	34	93
66	6	70	92	27	29	35	93
65	6	70	91	27	28	36	93
65	7	70	92	28	28	36	94
65	6	70	91	28	29	36	93
65	5	70	92	27	29	35	93
65	6	69	92	27	30	35	94
66	6	68	92	27	29	36	94
66	5	68	93	27	30	36	93
67	5	68	94	28	30	37	93
68	5	67	94	28	29	36	93
67	5	67	95	28	28	36	94
67	6	67	94	27	28	35	94
66	6	67	93	26	28	36	94
65	6	68	93	26	29	36	95
65	7	68	94	25	29	36	94
64	7	68	93	24	29	35	94
63	7	69	93	23	29	36	94
64	7	68	93	23	28	35	94
63	7	69	93	23	29	35	93
64	7	68	93	23	30	34	93
65	7	69	93	23	31	33	93
64	7	69	92	23	32	32	93
65	7	70	92	23	33	32	94
64	7	71	92	22	33	32	93
65	7	71	93	22	32	32	92
64	7	71	94	23	32	32	93
63	7	72	94	23	33	32	94
63	8	72	93	24	33	32	93
63	9	72	94	24	34	33	93
63	8	71	94	25	34	32	93
63	9	72	94	24	34	32	94
63	10	72	93	23	34	32	93
63	9	71	93	23	33	32	94
63	8	72	93	22	33	33	94
62	8	71	93	22	32	32	94
61	8	70	93	21	32	33	94
61	9	71	93	21	31	33	95
62	9	71	92	20	31	34	95
62	10	71	91	20	30	35	95
62	9	71	92	19	30	35	96
62	10	70	92	18	30	35	95
63	10	69	92	17	30	36	95
62	10	69	93	17	31	36	96
63	10	70	93	16	31	35	96
63	11	71	93	17	31	34	96
64	11	71	92	17	30	34	97
63	11	70	92	17	31	33	97
62	11	70	93	17	32	32	97
62	12	71	93	17	31	33	97
63	12	70	93	17	30	33	96
63	13	70	94	16	30	33	95
62	13	69	94	16	31	34	95
63	13	70	94	16	30	34	96
63	12	70	93	17	30	34	97
62	12	70	92	17	29	33	97
62	13	69	92	18	29	33	96
63	13	68	92	19	29	32	96
63	14	68	93	18	29	33	96
63	13	67	93	19	29	33	95
64	13	67	94	19	28	33	96
64	14	66	94	19	29	34	96
63	14	66	93	19	30	34	97
63	13	66	92	19	31	34	96
63	12	66	93	19	30	34	97
63	11	67	93	20	30	34	96
64	11	66	93	19	30	33	96
64	10	66	94	20	30	34	96
64	11	67	94	21	30	35	96
64	10	67	93	21	29	35	97
65	10	67	94	20	29	34	97
64	10	67	93	20	30	34	96
64	11	67	92	20	31	35	96
63	11	67	91	20	32	35	97
64	11	68	91	21	32	35	96
63	11	69	91	21	33	34	96
64	11	70	91	22	33	33	96
64	12	70	90	23	33	34	96
63	12	69	90	23	34	34	95
64	12	69	89	22	34	33	95
64	11	69	90	22	33	33	94
64	12	68	90	22	34	33	93
63	12	67	90	21	34	33	94
64	12	68	90	22	34	33	95
65	12	68	89	22	33	34	95
65	11	68	90	21	33	34	94
66	11	68	89	21	34	33	94
67	11	67	89	20	34	33	95
68	11	67	90	20	33	33	94
67	11	68	90	19	33	32	94
68	11	67	90	19	34	31	94
67	11	67	89	18	34	32	94
68	11	67	88	19	34	31	94
68	10	67	89	20	34	32	94
68	9	66	89	20	33	31	94
69	9	65	89	19	33	30	94
68	9	66	89	20	33	30	95
68	10	65	89	21	33	31	95
68	9	64	89	21	34	30	95
68	8	65	89	20	34	31	95
67	8	64	89	20	33	30	95
67	9	64	90	21	33	29	95
67	8	65	90	20	33	28	95
68	8	66	90	21	33	29	95
67	8	67	90	21	32	28	95
67	7	68	90	21	31	27	95
67	8	68	89	21	32	27	94
68	8	68	88	20	32	27	93
67	8	67	88	20	31	26	93
68	8	67	89	20	32	27	93
69	8	68	89	20	31	28	93
70	8	69	89	21	31	28	92
69	8	69	90	20	31	27	92
68	8	68	90	20	30	26	92
68	9	68	89	20	29	27	92
67	9	68	88	20	30	27	91
67	8	67	88	20	29	27	92
67	7	67	89	21	29	27	91
68	7	67	90	21	30	27	90
67	7	66	90	20	30	27	89
68	7	65	90	20	29	27	88
68	6	64	90	20	30	27	87
69	6	63	90	20	29	27	88
68	6	64	90	19	29	28	88
69	6	64	89	19	30	27	88
69	5	64	90	19	31	26	88
70	5	65	90	18	31	26	87
70	6	65	89	18	30	26	86
71	6	64	89	17	30	26	87
71	5	64	88	17	31	25	87
71	4	64	87	17	30	26	87
71	3	63	87	18	30	26	86
70	3	63	88	18	29	26	85
70	4	64	88	18	30	26	86
70	3	64	89	18	29	26	87
70	2	64	88	17	29	26	88
70	3	64	87	17	30	26	87
70	4	63	87	17	29	26	86
71	4	64	87	18	29	26	85
71	5	65	87	19	29	27	85
70	5	65	86	20	29	27	86
70	4	66	86	20	28	27	87
71	4	66	85	19	28	28	87
71	5	65	85	18	28	27	87
71	6	65	86	18	29	27	88
71	5	65	85	18	28	27	87
71	4	66	85	17	28	26	87
70	4	67	85	17	29	26	88
71	4	67	86	18	29	27	88
70	4	66	86	19	29	28	88
70	3	66	85	19	30	28	87
70	4	67	85	19	29	29	87
70	3	67	84	19	28	28	87
71	3	67	85	20	28	29	87
71	2	66	85	20	27	29	88
72	2	67	85	20	28	30	88
73	2	66	85	19	28	31	88
73	1	67	85	18	28	30	88
73	0	66	85	18	29	30	87
74	0	66	84	19	29	30	86
75	0	65	84	18	29	30	87
75	1	66	84	19	29	30	86
74	1	65	84	19	30	30	85
75	1	65	83	19	29	31	85
74	1	65	82	18	29	30	85
75	1	65	81	18	28	30	84
75	2	64	81	18	27	31	84
76	2	64	80	17	27	31	85
76	1	65	80	17	28	31	86
75	1	64	80	17	29	31	85
75	0	64	81	17	28	32	85
76	0	64	80	17	29	32	86
76	1	65	80	17	30	32	87
76	0	65	81	16	30	33	87
77	0	65	80	16	31	34	87
77	1	65	79	15	31	34	86
77	2	65	78	14	31	33	86
76	2	65	79	14	32	34	86
76	3	65	80	14	31	33	86
75	3	65	79	13	31	33	85
75	4	65	78	12	31	34	85
76	4	66	78	13	31	33	85
77	4	66	77	13	30	34	85
77	5	66	76	14	30	33	85
78	5	66	75	14	31	33	86
79	5	66	76	14	30	33	87
80	5	67	76	13	30	33	86
80	6	66	76	13	29	32	86
79	6	67	76	13	30	32	87
79	7	67	77	12	30	31	87
79	8	66	77	13	30	31	86
78	8	65	77	13	29	31	85
78	7	65	78	13	28	30	85
78	6	65	77	13	29	30	86
79	6	65	78	14	29	30	87
80	6	65	77	13	29	30	88
79	6	65	78	13	28	30	89
78	6	65	79	12	28	30	90
77	6	65	80	13	28	31	90
77	5	66	80	14	28	30	90
76	5	66	79	15	28	30	91
75	5	66	80	15	27	29	91
76	5	66	81	15	28	28	91
76	4	65	81	16	28	29	91
76	3	65	82	15	28	28	91
76	2	65	81	15	29	28	92
75	2	65	82	15	28	28	93
75	3	65	81	14	28	27	93
75	4	64	81	14	29	27	92
76	4	65	81	14	28	26	92
75	4	65	80	15	28	26	93
75	5	64	80	14	28	26	94
75	4	65	80	13	28	26	95
75	3	64	80	12	28	25	95
75	2	64	81	12	27	26	95
75	1	65	81	13	27	26	96
75	0	65	82	14	27	26	97
74	0	65	81	15	27	26	98
74	1	64	81	15	26	25	98
74	0	65	81	15	25	26	98
73	0	64	81	16	25	26	99
72	0	64	80	15	25	26	98
71	0	64	81	15	26	26	99
71	1	64	80	14	26	26	98
71	2	64	81	14	25	26	99
70	2	65	81	14	24	25	99
70	1	65	80	13	24	24	99
70	0	66	80	12	24	23	99
71	0	66	79	13	24	22	99
70	0	66	78	12	24	22	98
70	1	65	78	13	24	22	99
71	1	65	77	12	24	23	99
71	0	65	78	12	25	22	99
70	0	65	79	11	25	22	98
71	0	65	80	12	25	22	99
72	0	65	79	12	26	23	99
72	1	66	79	12	27	22	99
71	1	66	80	11	27	21	99
72	1	67	80	11	26	22	99
71	1	67	79	11	27	21	99
71	0	66	79	10	27	20	99
72	0	65	79	9	27	20	98
71	0	66	79	9	28	20	97
70	0	65	79	9	27	20	98
70	1	66	79	10	27	20	99
70	2	66	78	10	26	21	99
71	2	66	79	11	26	20	99
70	2	65	79	11	25	19	99
69	2	66	79	10	25	18	99
69	3	65	79	10	24	19	99
69	2	65	78	10	23	18	99
68	2	65	77	10	24	19	99
68	3	66	77	10	25	18	99
69	3	66	78	11	25	19	99
70	3	67	78	10	25	18	99
69	3	67	79	10	24	19	99
70	3	66	79	11	24	18	99
70	2	66	78	10	24	19	99
70	3	65	78	10	25	20	99
69	3	65	79	11	25	20	98
68	3	65	78	10	25	20	97
68	2	65	79	11	25	20	98
67	2	65	80	12	25	20	99
68	2	65	81	12	24	19	99
68	3	64	81	13	24	19	98
69	3	64	80	13	25	19	97
69	4	64	81	13	24	19	96
69	3	65	81	12	24	19	95
70	3	66	81	13	24	19	94
70	2	66	82	14	24	19	95
70	1	65	82	13	24	20	95
69	1	65	81	13	25	20	96
70	1	64	81	13	24	21	96
69	1	65	81	14	24	22	96
68	1	65	82	15	24	23	96
69	1	65	83	15	25	23	95
69	2	65	82	15	26	23	96
68	2	65	83	14	26	24	96
67	2	65	82	15	26	24	95
67	1	65	83	15	27	25	95
66	1	65	84	15	26	26	95
65	1	66	84	16	26	26	94
65	0	66	85	16	25	26	95
64	0	65	85	16	26	26	96
64	1	65	84	15	26	25	96
64	2	66	84	15	25	26	96
65	2	66	83	15	24	26	97
65	3	65	83	15	25	26	96
66	3	65	84	15	26	26	97
66	4	65	83	16	26	26	98
67	4	66	83	16	27	26	97
67	5	65	83	16	28	25	97
67	6	65	84	16	29	26	97
67	7	65	85	16	30	27	97
67	6	66	85	15	30	26	97
67	7	66	86	15	31	26	96
67	8	66	85	16	31	26	95
67	9	65	85	16	30	26	94
66	9	65	84	16	31	26	93
66	8	65	83	16	30	26	92
66	9	65	84	15	30	25	92
65	9	65	83	15	29	26	92
66	9	65	82	15	28	26	91
67	9	65	83	15	29	26	90
67	8	65	84	16	29	25	90
66	8	65	83	15	29	25	91
66	9	65	82	15	30	25	92
66	10	65	83	14	30	24	92
66	9	66	83	15	30	23	92
66	8	66	84	15	29	23	93
65	8	66	83	15	28	23	92
65	9	65	83	14	28	22	92
66	9	65	84	13	28	23	92
67	9	65	85	13	27	23	93
67	8	65	86	13	28	23	94
67	9	65	85	13	27	23	95
67	8	65	84	12	27	24	95
67	9	65	85	13	27	23	95
66	9	66	85	13	26	22	95
66	8	65	85	14	26	22	96
65	8	65	84	14	25	21	96
65	7	65	83	13	25	21	97
65	8	66	83	12	25	20	97
65	9	67	83	11	25	20	96
64	9	67	82	10	25	20	95
64	10	67	83	11	25	20	94
65	10	68	83	10	25	20	95
65	11	68	84	11	25	19	95
65	12	68	83	11	24	20	95
64	12	68	84	11	25	20	96
64	11	69	84	10	25	19	96
63	11	68	84	9	25	20	96
64	11	69	84	8	25	19	96
65	11	69	83	8	26	18	96
66	11	69	84	8	25	19	96
67	11	69	83	8	26	19	95
67	10	68	83	8	25	18	95
66	10	69	83	9	25	17	95
65	10	69	84	9	26	18	95
65	11	69	85	10	26	19	95
66	11	69	84	9	26	19	94
65	11	70	84	8	26	19	95
65	12	71	84	8	25	20	95
64	12	71	85	9	25	19	95
65	12	70	85	10	25	18	95
66	12	69	85	9	25	19	95
66	11	68	85	10	25	20	95
67	11	67	85	11	25	19	95
67	10	67	86	11	26	20	95
67	11	67	87	10	26	20	94
68	11	68	87	9	26	20	95
68	10	68	86	9	27	20	94
67	10	68	85	8	27	20	95
66	10	68	86	8	28	19	95
66	11	68	87	7	28	19	96
66	10	68	86	7	29	19	97
65	10	69	86	7	30	20	97
65	11	69	87	7	31	20	98
65	12	69	86	7	30	20	99
64	12	68	86	6	30	21	99
63	12	69	86	6	29	20	99
64	12	69	85	6	28	19	99
64	13	69	84	6	29	19	98
64	12	69	83	5	29	19	97
64	13	70	83	6	29	19	98
64	12	70	84	6	30	19	97
64	13	69	84	6	31	18	97
64	12	69	83	5	31	19	97
63	12	68	83	5	32	18	97
64	12	67	83	6	32	19	97
64	11	66	83	6	33	18	97
65	11	65	83	6	32	19	97
65	10	65	84	7	32	18	97
65	9	65	83	7	33	18	96
65	10	65	84	7	34	18	95
65	9	65	85	6	34	17	95
65	10	65	84	7	34	18	95
64	10	65	83	6	34	17	95
65	10	66	83	7	34	18	95
66	10	65	83	7	35	19	95
67	10	65	84	7	34	20	95
66	10	65	83	6	34	20	96
65	10	65	82	5	34	21	96
65	11	65	83	6	34	20	96
65	12	66	83	7	34	21	96
65	13	67	83	7	35	21	97
66	13	67	84	7	34	20	97
66	12	68	84	7	33	20	98
66	13	68	85	7	32	20	99
66	12	68	84	7	31	20	98
66	11	68	85	6	31	19	98
67	11	68	84	7	31	20	98
66	11	68	85	7	30	19	98
65	11	68	86	7	31	19	97
66	11	67	86	7	32	19	96
65	11	67	87	6	32	20	96
66	11	66	87	6	33	20	97
67	11	65	87	5	33	20	98
67	10	66	87	5	34	20	97
66	10	67	87	4	34	19	97
65	10	68	87	3	34	20	97
64	10	69	87	4	34	21	97
[truncated: 2,999 more rows]
