# Supplementary material for: How to scale up from animal movement decisions to spatiotemporal patterns: An approach via step selection
Source: J Anim Ecol. 2022 Nov 14;92(1):16–29. doi: 10.1111/1365-2656.13832 (PMC10099581; doi:10.1111/1365-2656.13832)
Supplement: Supplementary file 2 — Appendix S2 [file JANE-92-16-s001.zip › HowToSuppCode/Code for figures/htsu_sim_4paths_nores.out]

24	25	95	12	23	64	63	64
25	25	95	11	23	65	63	63
26	25	95	12	24	65	63	64
26	24	95	13	24	66	63	65
26	25	94	13	24	67	63	66
27	25	94	12	23	67	62	66
27	26	95	12	24	67	62	65
26	26	94	12	25	67	61	65
26	27	95	12	25	68	61	66
26	26	96	12	24	68	62	66
27	26	97	12	23	68	63	66
27	25	97	11	22	68	63	67
28	25	98	11	22	67	63	66
28	26	98	10	22	66	63	67
29	26	98	9	23	66	63	66
29	27	98	8	23	65	63	65
30	27	97	8	23	64	64	65
31	27	96	8	23	63	64	66
31	28	96	7	24	63	64	65
31	29	96	8	25	63	63	65
31	28	96	9	25	62	62	65
32	28	95	9	26	62	61	65
32	27	94	9	26	61	62	65
31	27	94	8	25	61	61	65
32	27	95	8	25	60	61	66
32	28	94	8	26	60	62	66
33	28	94	9	25	60	61	66
33	27	95	9	25	59	61	67
32	27	95	8	25	60	62	67
31	27	94	8	25	61	62	68
31	28	94	9	24	61	63	68
31	29	95	9	23	61	63	67
31	28	95	8	24	61	63	68
31	29	96	8	25	61	64	68
32	29	97	8	24	61	65	68
32	30	96	8	23	61	66	68
33	30	96	7	23	62	66	67
32	30	95	7	22	62	66	66
32	31	94	7	22	63	66	65
33	31	93	7	23	63	67	65
34	31	92	7	24	63	67	66
35	31	93	7	25	63	68	66
34	31	93	8	25	64	68	67
35	31	94	8	25	65	69	67
35	32	95	8	24	65	69	66
35	33	95	7	24	66	69	65
35	34	95	8	24	67	68	65
35	33	94	8	24	66	67	65
35	32	94	9	25	66	66	65
35	31	94	10	25	67	67	65
34	31	94	11	25	68	67	66
34	30	95	11	25	69	67	67
34	31	95	10	24	69	68	67
34	32	95	11	24	68	68	66
33	32	95	12	24	69	69	66
33	31	95	13	24	68	69	65
34	31	94	13	24	69	68	65
35	31	94	14	24	68	69	65
35	30	94	13	24	69	69	66
36	30	95	13	23	69	70	66
37	30	96	13	24	69	70	65
37	29	97	13	24	68	69	65
37	28	96	13	24	67	69	66
37	27	96	14	23	67	69	67
37	26	96	15	24	67	70	67
37	27	95	15	23	67	70	66
38	27	94	15	23	68	71	66
38	26	93	15	22	68	70	66
38	25	93	14	21	68	70	67
38	26	93	15	21	67	70	66
38	27	93	14	21	66	71	66
37	27	94	14	22	66	70	66
37	28	93	14	23	66	70	65
38	28	94	14	23	67	70	66
38	27	94	15	23	66	70	65
37	27	94	14	22	66	71	65
36	27	93	14	22	65	72	65
37	27	93	13	22	66	73	65
37	26	93	12	23	66	73	66
37	27	93	13	22	66	73	65
37	28	93	14	21	66	72	65
38	28	92	14	22	66	72	64
38	29	93	14	23	66	72	63
38	30	92	14	22	66	71	63
38	29	91	14	22	67	70	63
37	29	90	14	22	68	71	63
36	29	91	14	22	69	72	63
36	30	92	14	23	69	72	62
37	30	91	14	23	70	72	63
38	30	91	15	23	71	71	63
39	30	90	15	23	72	71	62
39	29	90	16	23	71	71	61
38	29	90	15	24	71	71	62
38	30	90	14	25	71	72	62
38	31	90	15	25	70	71	62
38	30	90	14	24	70	71	63
38	29	90	13	24	71	71	64
37	29	90	12	24	72	72	64
37	28	90	11	24	71	72	65
37	27	91	11	25	71	71	65
37	28	91	10	26	71	70	65
37	29	90	10	27	71	70	64
37	30	90	9	28	71	69	64
37	29	90	8	28	70	68	64
37	30	89	8	28	71	68	63
38	30	88	8	27	71	68	62
38	31	88	7	28	71	69	62
37	31	88	8	27	71	68	62
37	32	88	9	27	70	68	63
36	32	89	9	27	71	67	63
35	32	90	9	26	71	67	64
34	32	90	8	27	71	67	63
33	32	91	8	26	71	68	63
34	32	91	9	27	71	68	64
34	33	91	10	26	71	69	64
35	33	91	11	26	72	69	63
34	33	92	11	27	72	69	62
34	32	92	12	28	72	68	62
33	32	92	13	29	72	68	61
33	31	92	12	29	73	67	61
33	30	92	13	29	72	67	62
34	30	93	13	29	73	66	62
33	30	92	13	30	73	65	62
33	29	92	12	30	74	66	62
34	29	91	12	30	75	66	63
33	29	91	13	30	76	66	64
32	29	90	13	31	76	65	64
31	29	89	13	31	77	64	64
31	28	90	13	31	78	65	64
30	28	90	14	30	78	65	65
31	28	90	15	30	77	65	66
31	29	91	15	30	76	64	66
31	28	90	15	30	77	64	67
31	29	90	14	30	78	65	67
31	28	89	14	31	78	65	68
30	28	90	14	30	78	65	69
30	29	91	14	31	78	64	69
30	30	91	13	31	77	63	69
30	31	92	13	30	77	62	69
31	31	91	13	30	78	62	70
31	32	91	12	30	79	63	70
31	31	92	12	31	79	63	71
31	32	93	12	32	79	62	71
30	32	92	12	32	78	63	71
31	32	92	13	32	77	63	72
32	32	92	12	31	77	64	72
32	31	93	12	32	77	64	71
32	30	93	13	31	77	63	71
32	31	93	14	31	76	63	72
31	31	93	15	31	75	63	71
31	32	93	14	31	74	63	72
31	31	93	13	32	74	63	73
32	31	93	12	32	75	63	74
32	30	94	12	31	75	64	74
32	29	94	13	32	75	64	75
31	29	93	13	33	75	64	74
31	28	93	12	34	75	65	74
31	27	92	12	34	74	65	75
32	27	91	12	35	74	65	76
33	27	91	11	34	74	66	76
34	27	91	12	35	74	66	77
35	27	91	11	34	74	66	76
35	26	91	10	35	74	65	76
35	25	90	10	35	75	65	77
35	26	91	10	35	74	66	77
36	26	91	9	35	75	66	78
35	26	90	9	36	75	67	78
34	26	89	9	36	74	67	77
34	27	89	10	36	73	67	78
33	27	89	11	37	73	67	79
33	26	89	12	37	72	68	79
33	27	90	12	36	72	68	78
34	27	90	13	36	73	69	78
34	28	89	13	36	72	68	78
34	29	89	14	37	72	68	77
34	28	89	13	38	72	68	78
33	28	89	14	37	72	68	79
32	28	90	14	36	72	67	79
32	29	90	13	37	72	67	80
32	30	90	12	37	71	68	80
32	31	89	12	37	72	68	81
31	31	88	12	36	72	69	81
31	32	88	11	35	72	69	80
31	33	87	11	36	72	69	81
31	32	87	10	35	72	69	82
30	32	86	10	35	73	69	83
30	31	87	10	36	73	68	83
30	30	87	11	36	72	68	84
29	30	86	11	36	73	67	84
28	30	87	11	37	73	66	84
28	29	86	11	37	72	65	84
28	30	86	10	37	71	65	85
28	29	87	10	37	70	66	85
27	29	87	11	36	70	67	85
28	29	88	11	37	70	66	85
28	28	88	10	36	70	66	84
29	28	87	10	36	69	66	85
28	28	87	9	36	70	65	85
28	27	88	9	36	69	65	84
28	28	87	9	36	68	66	84
27	28	87	10	36	69	66	85
28	28	87	9	36	70	66	84
29	28	87	8	37	70	67	84
28	28	87	9	37	71	67	85
28	27	87	8	38	71	66	85
27	27	86	8	37	71	66	84
28	27	86	9	36	71	65	84
28	26	86	8	37	71	64	84
28	25	87	8	37	70	64	83
28	24	88	8	36	70	65	83
28	23	87	8	35	70	65	82
28	24	88	8	35	71	65	81
27	24	88	9	36	71	65	80
28	24	89	9	37	71	64	80
27	24	90	9	36	71	63	80
27	25	91	9	35	71	63	81
26	25	90	9	36	71	62	81
27	25	89	9	36	72	63	81
27	26	89	10	36	73	62	81
27	25	89	9	37	73	61	81
27	26	88	9	36	73	62	81
26	26	89	9	37	73	63	81
26	25	88	9	38	73	62	81
25	25	88	8	37	73	62	82
26	25	89	8	37	72	63	82
25	25	89	9	37	71	63	81
25	26	88	9	37	70	63	82
25	25	88	8	37	69	63	83
25	24	89	8	38	69	63	82
26	24	88	8	38	68	63	83
25	24	89	8	38	69	63	82
25	23	89	7	37	69	63	83
24	23	89	6	36	69	64	83
23	23	89	5	36	70	64	82
23	24	89	6	36	69	64	81
24	24	89	5	37	69	65	81
24	25	88	5	36	69	66	81
25	25	88	4	36	68	67	81
24	25	88	5	36	69	66	81
24	24	88	4	36	70	66	82
24	25	88	5	36	69	65	82
24	24	89	5	36	70	66	82
24	25	90	5	37	70	67	82
24	24	89	5	37	71	66	82
24	23	88	5	38	71	66	81
25	23	88	4	37	71	66	80
26	23	89	4	36	71	66	79
27	23	89	5	37	71	66	78
27	22	89	6	37	70	66	77
26	22	90	6	36	70	66	76
26	23	90	5	37	70	66	77
26	24	91	5	37	71	65	77
27	24	90	5	37	70	65	76
27	23	89	5	36	70	64	76
26	23	89	4	36	71	63	76
27	23	90	4	37	71	63	75
27	22	90	3	37	70	63	76
27	23	89	3	36	70	62	76
27	22	89	2	36	69	62	75
27	21	88	2	37	69	62	76
26	21	88	1	36	69	62	75
27	21	88	0	36	70	62	76
28	21	89	0	35	70	62	75
29	21	89	1	35	69	62	76
30	21	90	1	35	70	61	76
29	21	90	2	36	70	61	77
28	21	90	3	36	71	62	77
28	20	91	3	36	72	63	77
27	20	90	3	36	71	62	77
27	21	89	3	36	70	61	77
27	20	88	3	35	70	61	76
27	19	88	2	35	69	60	76
28	19	89	2	34	69	60	75
27	19	88	2	35	69	61	75
27	20	87	2	35	70	61	76
27	19	87	1	36	70	61	77
27	18	88	1	35	70	60	77
27	17	88	2	35	69	61	77
26	17	88	3	35	70	61	78
26	16	87	3	35	71	61	79
25	16	86	3	34	71	61	78
25	17	85	3	34	72	60	78
25	16	85	2	34	73	60	77
24	16	84	2	34	74	61	77
25	16	84	1	35	74	62	77
25	15	84	0	34	74	62	78
24	15	83	0	34	73	62	79
25	15	84	0	33	73	63	79
24	15	83	0	33	72	62	79
24	14	82	0	33	73	62	80
25	14	83	0	34	73	63	80
25	13	82	0	34	74	63	79
25	14	81	0	35	74	64	79
26	14	82	0	34	74	65	79
26	13	81	0	33	74	66	79
27	13	80	0	34	74	66	80
27	14	81	0	34	75	67	80
27	15	82	0	33	75	66	80
27	16	82	1	33	74	67	80
26	16	82	2	32	74	66	80
26	17	83	2	32	73	66	81
25	17	82	2	33	73	65	81
25	16	83	2	33	72	65	80
24	16	83	3	32	72	65	79
23	16	82	3	32	71	64	79
23	15	81	3	32	70	63	79
23	14	81	4	32	69	63	78
23	15	80	4	31	69	63	79
23	16	79	4	31	70	63	78
22	16	78	4	30	70	63	79
22	15	77	4	30	71	62	79
21	15	76	4	31	71	61	79
21	14	76	5	31	72	62	79
21	13	76	4	31	71	62	80
21	14	76	3	30	71	63	80
21	13	75	3	30	72	64	80
21	14	75	4	31	72	64	81
21	13	74	4	31	71	64	80
20	13	74	3	32	71	64	81
19	13	75	3	32	72	64	82
18	13	74	3	32	73	64	81
17	13	73	3	32	74	64	80
17	14	72	3	32	73	64	81
17	15	71	3	33	73	65	81
17	14	71	4	33	72	66	81
17	15	70	4	33	71	65	81
17	14	69	4	33	70	66	81
16	14	69	3	33	71	66	80
15	14	70	3	34	71	66	79
14	14	70	2	34	70	66	78
14	13	70	1	35	70	66	77
14	14	69	1	34	70	67	77
14	15	70	1	33	70	66	77
13	15	70	2	33	71	67	77
13	14	69	2	32	71	67	78
13	13	69	1	33	71	67	77
13	14	69	0	33	72	68	77
14	14	69	1	34	72	67	77
14	15	70	1	34	71	68	77
14	16	70	0	35	71	68	78
13	16	70	1	36	71	69	78
12	16	71	1	35	71	70	78
12	17	72	1	35	70	69	78
12	18	71	1	35	71	69	77
12	19	70	1	36	71	69	76
12	18	69	1	37	71	68	76
13	18	69	2	37	70	68	77
12	18	69	3	37	69	67	77
11	18	69	4	37	70	67	76
12	18	70	4	36	70	66	76
11	18	69	4	36	69	66	77
10	18	69	5	35	69	67	77
10	17	69	4	35	70	68	77
11	17	69	3	35	71	68	78
11	16	69	4	34	71	68	77
11	17	70	4	34	70	68	78
11	16	69	4	35	70	68	79
11	15	70	4	36	70	68	78
11	16	70	3	36	71	68	79
11	17	69	3	36	72	67	79
12	17	68	3	35	72	68	79
12	18	69	3	34	72	68	78
13	18	69	2	33	72	68	79
13	17	68	2	32	72	67	79
13	16	69	2	33	72	68	79
14	16	69	3	33	71	68	78
13	16	70	3	34	71	68	77
13	15	70	2	33	71	68	76
14	15	69	2	32	71	68	77
14	16	69	1	33	71	68	78
14	15	68	1	34	71	68	77
15	15	68	2	33	71	69	77
15	14	69	2	32	71	69	76
15	15	70	2	31	71	69	75
16	15	69	2	31	72	70	75
17	15	69	3	30	72	69	75
16	15	70	3	30	71	69	74
16	16	70	2	29	71	70	74
17	16	70	1	29	72	70	75
16	16	71	1	29	71	71	75
15	16	71	2	29	72	71	76
16	16	71	3	28	72	72	76
17	16	71	2	27	72	73	76
17	15	71	3	27	73	74	76
18	15	71	2	27	72	73	76
17	15	71	3	26	72	72	76
17	14	71	4	27	72	72	75
16	14	72	4	27	71	73	75
16	15	72	5	28	71	73	74
17	15	72	4	28	72	73	75
18	15	72	5	29	72	73	74
19	15	72	6	28	72	73	75
18	15	72	5	27	72	73	74
19	15	73	5	26	72	74	74
18	15	74	5	26	73	74	75
19	15	74	6	26	74	73	75
20	15	75	6	27	74	74	75
20	16	76	6	27	73	74	76
19	16	76	5	26	73	74	75
20	16	76	6	26	72	73	75
21	16	76	5	26	73	72	75
21	15	76	6	26	74	72	76
20	15	76	5	26	75	72	77
21	15	75	5	27	75	72	76
20	15	74	5	28	75	71	76
19	15	73	5	28	74	70	76
19	16	73	6	28	73	69	76
19	17	73	5	28	74	69	77
18	17	74	5	29	74	69	78
18	18	74	4	29	75	69	79
19	18	74	5	30	75	69	80
19	19	74	4	30	74	69	81
19	20	74	3	31	74	69	82
19	19	73	3	32	74	69	81
18	19	73	4	33	74	70	81
18	18	74	4	33	73	69	81
19	18	75	4	33	72	69	82
19	17	74	4	34	72	70	82
18	17	75	4	34	73	69	82
19	17	74	4	35	73	69	83
20	17	73	4	35	72	69	82
21	17	74	4	35	73	68	82
21	16	75	4	35	74	67	82
20	16	74	4	36	74	66	82
19	16	75	4	36	75	67	82
20	16	76	4	35	75	67	81
19	16	77	4	35	74	67	80
19	15	78	4	36	74	67	81
20	15	78	3	37	74	67	82
19	15	79	3	36	74	66	82
19	16	79	4	36	73	66	81
19	17	78	4	37	73	67	81
19	16	78	5	38	73	68	81
19	17	79	5	39	73	67	81
18	17	80	5	39	72	68	81
17	17	79	5	38	72	68	80
18	17	79	6	37	72	68	79
18	16	78	6	36	72	68	78
17	16	77	6	37	72	68	79
17	15	76	6	36	72	67	79
18	15	75	6	35	72	67	78
18	14	74	6	35	73	68	78
18	13	74	7	35	74	67	78
18	14	74	6	35	73	67	77
18	13	74	7	35	74	67	76
19	13	74	8	35	75	67	75
20	13	74	7	34	75	67	76
21	13	73	7	34	74	68	76
21	12	72	7	33	74	68	77
22	12	71	7	33	73	69	77
21	12	70	7	34	73	70	77
22	12	69	7	35	73	71	77
23	12	69	6	35	74	71	76
24	12	68	6	35	75	71	77
23	12	68	5	35	74	71	76
22	12	69	5	36	74	71	75
22	13	69	4	36	75	71	76
22	14	68	4	36	74	72	76
22	13	69	4	36	75	71	76
21	13	68	4	35	75	70	76
20	13	67	4	36	75	70	77
20	14	67	5	35	75	69	77
19	14	67	6	36	75	69	76
19	13	67	5	36	74	69	75
19	12	67	4	37	74	69	74
19	11	66	4	36	74	69	73
20	11	67	4	36	75	70	73
20	12	68	4	35	75	69	73
19	12	68	5	35	76	68	73
18	12	69	5	35	75	68	74
17	12	69	4	36	75	69	74
16	12	70	4	36	76	69	75
15	12	70	3	36	77	68	75
16	12	71	3	37	77	68	76
15	12	71	2	37	78	68	77
15	13	72	2	37	77	68	76
16	13	72	1	37	76	67	76
17	13	72	2	37	77	67	77
17	12	72	3	37	76	66	77
17	13	72	4	38	76	66	76
17	12	72	5	37	76	65	76
16	12	72	4	38	76	65	75
16	13	72	5	39	76	66	75
16	14	73	5	40	76	66	76
15	14	74	5	39	76	67	76
14	14	73	5	38	76	67	77
14	13	74	5	38	75	67	76
14	14	74	4	38	76	68	76
14	13	74	5	38	75	68	75
14	12	74	4	39	75	67	75
14	13	75	4	39	74	66	75
14	14	75	5	40	74	65	75
14	13	75	6	40	73	66	75
15	13	74	6	40	74	66	74
15	14	75	6	40	75	66	73
16	14	75	7	40	74	66	72
17	14	75	6	40	75	67	72
16	14	75	7	39	75	68	72
17	14	75	6	39	74	68	71
18	14	75	7	40	74	67	71
18	15	75	8	40	75	67	70
18	16	75	9	39	75	66	70
18	15	76	9	38	75	66	69
18	16	75	9	39	75	65	69
17	16	75	8	39	76	65	70
16	16	75	9	38	76	64	70
16	15	75	8	38	77	63	70
16	16	76	8	38	78	62	70
16	17	77	8	39	78	62	71
17	17	77	9	39	79	63	71
17	18	77	8	39	78	64	71
17	19	78	8	39	77	65	71
16	19	78	9	40	77	65	72
15	19	78	8	40	76	65	71
15	18	79	8	40	77	65	70
15	19	78	8	41	77	65	71
14	19	77	8	41	78	65	72
14	18	77	9	41	77	66	72
14	17	78	9	42	77	66	73
14	16	78	8	42	78	66	74
13	16	79	8	42	79	66	73
12	16	80	8	42	78	67	73
11	16	80	9	43	78	68	73
12	16	81	9	43	77	69	73
13	16	82	9	42	77	69	74
13	15	81	9	41	77	69	73
13	16	82	9	41	78	69	72
12	16	83	9	40	78	69	71
13	16	84	9	41	78	70	71
12	16	85	9	42	78	69	71
12	15	85	10	41	78	69	72
12	16	84	10	42	78	70	72
12	17	83	10	42	79	71	72
12	18	84	10	41	79	70	72
12	17	85	10	41	80	69	72
11	17	85	11	42	80	69	71
11	18	86	11	42	79	68	71
12	18	86	10	41	79	68	70
12	17	87	10	42	79	68	69
13	17	87	11	42	80	67	69
13	18	88	11	42	81	67	70
14	18	88	12	42	80	68	70
14	19	88	11	42	79	68	69
14	20	88	10	41	79	68	68
14	21	87	10	42	79	67	68
14	20	86	10	43	79	68	68
13	20	86	9	43	78	67	68
13	21	86	8	43	79	66	68
13	20	87	8	43	78	65	68
13	19	88	8	42	78	65	69
13	20	88	7	42	79	66	69
13	21	88	8	42	80	66	70
14	21	87	8	41	80	67	70
14	22	86	8	40	80	68	70
14	21	86	9	39	80	68	71
13	21	85	9	38	80	68	72
14	21	84	9	38	79	69	72
15	21	84	10	39	79	68	72
16	21	85	10	40	79	69	72
15	21	84	10	39	79	70	72
15	22	84	9	38	79	71	72
14	22	83	9	38	78	71	71
14	23	82	9	37	78	72	71
15	23	81	9	36	78	73	71
15	22	80	9	36	77	72	71
16	22	79	9	37	77	72	70
17	22	79	10	36	77	71	70
18	22	79	11	36	76	71	71
19	22	79	12	35	76	70	71
18	22	79	11	36	76	70	72
19	22	79	12	35	76	71	72
19	23	79	13	36	76	70	72
20	23	80	13	36	75	70	71
19	23	80	14	35	75	71	71
19	22	81	14	34	75	71	70
19	21	81	13	34	74	71	69
19	22	80	13	34	73	72	69
19	21	80	14	34	72	72	68
20	21	81	14	34	73	72	69
20	20	81	15	33	73	72	68
20	19	81	14	33	74	71	68
19	19	82	14	32	74	72	68
20	19	82	13	31	74	71	68
21	19	82	12	32	74	70	68
22	19	82	11	33	74	70	67
21	19	82	10	32	74	69	67
21	20	82	11	31	74	70	67
21	19	81	11	32	74	70	68
20	19	82	11	32	73	70	67
21	19	81	11	33	73	70	68
20	19	81	10	34	73	70	69
20	20	80	10	35	73	69	69
20	21	80	9	36	73	69	70
20	22	80	8	35	73	69	71
20	23	80	7	36	73	70	71
21	23	79	7	36	72	69	71
22	23	79	6	37	72	70	71
22	24	79	5	38	72	70	70
21	24	79	6	38	71	70	71
21	23	79	7	37	71	70	72
21	24	79	8	36	71	71	72
21	25	79	9	36	70	71	71
22	25	79	8	37	70	71	72
21	25	79	9	38	70	71	73
22	25	78	9	39	70	70	73
21	25	77	9	40	70	70	74
22	25	76	9	40	69	71	74
22	26	77	9	40	70	71	73
22	27	76	9	41	70	71	74
22	26	76	8	42	70	70	74
22	27	76	7	41	70	70	75
23	27	76	6	42	70	70	74
24	27	75	6	43	70	69	74
23	27	74	6	43	71	70	74
24	27	73	6	43	72	69	74
25	27	73	5	44	72	69	75
26	27	72	5	45	72	69	76
26	28	72	6	45	73	69	77
26	27	71	6	45	74	68	77
26	26	70	6	46	74	67	77
26	27	69	6	47	74	68	77
27	27	69	5	47	73	67	77
27	26	69	4	48	73	68	77
26	26	69	3	49	73	67	77
25	26	68	3	48	73	66	77
25	25	69	3	47	73	66	78
24	25	69	4	46	73	66	77
23	25	69	3	46	72	67	77
22	25	69	4	46	71	67	76
22	24	69	3	46	72	67	77
21	24	69	4	47	72	67	76
22	24	68	4	47	73	67	77
22	23	69	4	46	73	68	77
21	23	70	4	46	74	68	76
20	23	71	4	45	74	68	77
19	23	70	4	45	75	68	78
19	22	71	4	45	74	67	78
19	21	72	4	45	75	68	78
18	21	71	4	45	74	68	79
17	21	71	5	45	75	69	79
17	20	71	4	44	75	69	80
17	21	70	4	44	74	69	79
16	21	70	3	43	74	69	78
15	21	69	3	44	74	69	77
15	22	69	4	44	75	68	77
15	23	69	5	45	75	68	76
16	23	70	5	44	75	67	76
16	24	71	5	45	75	67	77
16	25	71	6	46	75	68	77
16	24	72	6	47	75	69	77
17	24	71	6	47	76	70	77
17	23	71	7	46	76	70	78
17	22	71	6	46	77	71	78
16	22	72	6	46	78	72	78
16	21	71	6	47	78	73	78
17	21	70	6	48	78	73	77
17	20	70	7	48	79	74	77
17	19	69	7	47	79	74	78
17	20	70	7	47	78	74	77
17	19	71	7	47	79	74	78
18	19	71	6	46	79	74	77
19	19	70	6	46	78	74	78
19	20	69	6	46	77	74	77
19	19	69	7	46	76	74	76
19	18	70	7	46	75	74	75
19	17	70	8	46	74	74	74
20	17	70	7	47	74	74	73
21	17	69	7	47	73	75	73
20	17	69	6	46	73	75	74
20	16	69	5	45	73	76	74
20	15	69	4	45	72	76	75
20	16	69	3	45	73	76	76
20	15	69	2	45	72	75	76
20	14	70	2	45	71	75	75
19	14	69	2	45	70	75	74
18	14	68	2	44	70	76	74
18	15	68	3	44	71	75	74
18	14	67	3	44	72	74	74
18	13	66	3	44	71	74	75
17	13	66	2	44	70	75	75
16	13	66	1	45	70	75	74
16	14	66	2	44	70	74	74
15	14	65	2	45	70	74	73
15	13	65	3	46	70	73	73
15	14	65	2	46	71	74	73
16	14	65	3	47	71	74	74
16	15	66	3	47	70	74	73
16	16	66	4	46	70	73	73
17	16	66	5	47	70	73	72
16	16	67	5	46	70	74	72
16	15	67	6	45	70	74	73
15	15	66	6	45	71	74	74
16	15	66	5	44	71	74	73
15	15	67	5	44	72	74	74
14	15	67	4	43	72	74	73
13	15	67	5	42	72	73	73
14	15	67	6	42	73	72	73
14	16	66	6	41	73	72	74
15	16	67	6	40	73	72	73
15	17	68	6	41	73	72	74
14	17	69	6	40	73	71	74
14	16	68	6	40	72	71	75
14	15	69	6	39	72	72	75
14	16	68	6	38	72	73	75
15	16	68	7	39	72	74	75
16	16	69	7	40	72	74	76
16	17	69	8	39	72	74	75
16	16	68	8	40	72	73	75
16	15	68	9	39	72	73	74
16	14	67	9	40	72	73	75
15	14	68	9	41	72	73	76
16	14	69	9	41	71	72	76
17	14	70	9	41	70	72	75
17	13	71	9	41	69	72	76
17	14	71	8	40	69	73	76
18	14	71	7	41	69	73	75
17	14	72	7	41	70	72	75
17	15	73	7	41	71	73	75
17	14	72	7	41	72	73	76
17	15	73	7	41	71	72	76
18	15	72	7	41	72	72	77
17	15	71	7	41	71	72	76
18	15	71	8	40	71	71	76
17	15	71	9	40	72	71	75
18	15	71	10	41	72	71	74
19	15	71	11	42	72	70	74
20	15	72	11	41	72	70	75
21	15	71	11	40	72	70	74
21	16	70	11	40	71	71	74
20	16	70	10	39	71	71	75
21	16	70	11	39	70	71	74
21	17	69	11	39	71	71	73
21	18	69	10	39	70	70	73
21	17	68	10	40	70	71	73
21	16	68	11	40	69	72	73
22	16	67	11	39	69	72	74
22	15	67	12	38	69	72	73
23	15	67	13	38	68	72	74
23	16	67	12	39	68	72	73
24	16	66	12	39	67	73	73
25	16	67	12	39	68	73	74
25	17	67	13	40	68	73	75
25	18	67	12	40	67	74	75
24	18	67	13	39	67	75	75
24	17	66	13	39	66	75	76
23	17	65	13	39	65	76	76
22	17	66	13	40	65	76	77
22	16	66	14	40	66	75	77
23	16	66	13	40	67	75	76
23	17	67	13	40	68	75	75
23	16	67	12	41	68	75	74
24	16	66	12	41	67	76	74
24	15	67	12	41	66	77	74
24	16	66	12	41	67	77	75
25	16	66	11	40	67	76	75
26	16	66	12	40	66	76	76
25	16	66	11	39	66	76	77
24	16	66	12	38	66	77	77
24	17	65	12	39	66	77	78
24	18	64	12	39	67	78	78
24	19	64	13	39	68	78	79
24	20	63	13	39	67	78	78
24	21	63	12	39	68	79	78
23	21	62	12	39	69	80	78
23	20	63	12	40	69	80	77
24	20	64	12	39	69	81	77
23	20	65	12	38	69	81	76
22	20	66	12	39	69	81	77
21	20	65	12	39	68	80	77
21	21	65	13	39	67	81	77
20	21	65	12	39	66	80	77
20	20	65	11	40	66	81	77
20	21	66	11	41	66	80	77
20	20	66	10	40	66	80	78
20	21	67	10	41	66	80	79
20	22	67	11	42	66	81	79
21	22	67	10	41	66	81	80
22	22	67	9	40	66	82	80
22	21	67	10	40	67	82	81
22	22	67	9	40	68	82	82
21	22	67	10	41	68	82	81
21	21	66	10	41	67	82	82
22	21	66	9	41	66	83	82
21	21	66	8	40	66	83	81
20	21	66	9	40	65	84	81
20	20	66	8	40	66	84	82
20	21	65	8	40	67	83	82
21	21	66	8	40	68	83	83
21	20	65	8	40	69	82	83
20	20	65	7	40	68	82	82
19	20	65	6	40	67	82	81
18	20	66	6	41	67	81	81
17	20	65	6	40	67	82	81
17	21	64	6	40	68	82	80
18	21	63	6	40	69	82	79
18	22	63	5	41	69	81	79
18	23	64	5	42	69	82	79
19	23	64	6	42	68	83	79
19	24	64	5	42	69	82	79
18	24	63	5	42	70	81	79
18	25	63	6	43	70	82	79
17	25	63	7	43	69	83	79
18	25	64	7	44	69	84	79
17	25	63	7	44	70	84	78
18	25	64	7	44	69	84	77
17	25	64	6	44	70	85	77
16	25	63	6	43	70	84	77
17	25	63	7	43	71	84	76
17	26	63	6	44	71	84	77
18	26	62	6	44	70	85	77
18	27	62	7	45	70	85	76
18	28	63	7	45	71	85	75
18	27	63	8	46	71	84	75
18	28	62	8	46	72	85	75
17	28	63	8	46	71	86	75
18	28	64	8	46	70	86	76
18	29	65	8	46	71	87	76
17	29	64	8	46	70	88	76
17	28	65	8	45	70	88	77
18	28	64	8	45	69	88	76
18	27	65	8	46	69	89	76
18	26	66	8	45	69	89	75
19	26	66	7	45	68	89	76
20	26	66	8	45	69	88	76
20	25	66	7	46	69	89	76
21	25	66	8	47	69	89	77
21	24	67	8	48	69	90	77
20	24	67	7	48	70	89	77
20	23	67	6	47	70	89	76
21	23	66	6	47	69	88	76
22	23	65	6	48	69	89	76
22	24	64	6	47	69	90	76
22	23	65	6	48	69	89	76
23	23	65	5	48	70	90	76
23	24	65	4	49	70	90	77
22	24	65	3	49	71	90	78
22	23	66	3	49	70	90	77
21	23	65	3	48	70	89	77
20	23	64	3	48	69	89	76
21	23	64	4	48	70	89	75
21	22	64	5	49	70	89	74
21	23	63	5	48	70	89	73
21	22	63	4	47	70	88	73
22	22	64	4	48	70	88	72
21	22	63	4	47	70	89	72
22	22	63	3	47	71	89	71
22	21	62	3	47	72	89	70
23	21	62	2	46	72	90	70
23	22	61	2	46	71	90	71
23	23	61	1	46	70	90	72
23	22	61	2	46	71	90	71
23	23	60	2	47	71	89	71
24	23	59	2	48	71	90	71
23	23	60	2	48	70	90	70
24	23	59	2	47	70	89	70
23	23	59	3	46	70	89	69
23	22	59	4	46	71	88	69
23	21	60	4	46	72	89	69
23	20	61	4	47	72	88	69
24	20	62	4	48	72	88	70
24	21	61	4	47	72	89	70
23	21	61	3	46	72	88	70
23	20	61	4	47	72	88	71
23	19	61	3	46	72	88	72
22	19	60	3	47	72	88	71
21	19	60	4	48	72	88	70
21	18	60	3	48	73	88	71
22	18	59	3	49	73	88	72
23	18	60	3	48	73	87	72
23	17	61	3	48	74	88	72
23	18	61	4	48	75	89	72
24	18	61	3	49	75	89	71
23	18	62	3	49	76	89	70
23	19	61	3	49	75	89	69
24	19	61	2	50	75	89	68
24	20	62	2	50	76	88	68
24	19	62	3	50	77	88	69
23	19	61	3	50	78	88	68
23	18	62	3	50	79	87	68
23	17	62	2	50	78	86	68
23	16	63	2	50	79	87	68
24	16	63	1	50	80	87	67
24	15	64	1	50	79	88	67
25	15	63	1	50	80	87	67
25	14	63	2	49	80	87	68
24	14	62	2	49	81	86	68
25	14	62	3	50	81	86	67
25	13	62	4	49	81	86	68
25	12	63	4	49	82	85	68
26	12	62	4	49	81	84	68
25	12	61	4	49	82	84	67
25	11	60	4	48	82	83	67
25	12	60	3	49	82	83	66
25	13	60	4	48	82	83	67
25	12	60	5	47	82	82	67
26	12	61	5	47	83	82	66
27	12	60	5	48	83	83	66
27	13	60	6	48	82	83	65
28	13	59	6	48	81	84	65
29	13	59	5	49	81	85	65
28	13	58	5	49	80	84	65
29	13	57	5	49	81	84	64
29	12	57	4	49	80	84	65
29	11	57	3	48	80	85	65
28	11	57	4	48	79	84	65
27	11	58	4	48	80	85	65
26	11	58	3	48	79	84	65
26	12	58	2	49	79	85	65
26	13	59	2	49	78	85	64
27	13	59	3	48	78	84	64
26	13	59	4	48	77	83	64
26	12	58	4	49	77	83	63
25	12	59	4	49	78	82	63
24	12	60	4	49	79	81	63
24	13	60	5	49	78	81	64
25	13	61	5	50	78	81	63
25	14	62	5	50	79	81	62
25	13	62	4	49	79	80	62
24	13	62	5	49	78	81	62
24	12	62	4	48	78	81	63
23	12	62	5	48	77	81	62
22	12	62	4	47	77	81	63
22	11	61	4	48	77	81	62
22	10	61	5	47	77	82	62
23	10	61	4	47	78	81	62
22	10	61	5	48	78	81	61
21	10	61	6	49	78	82	61
20	10	62	6	49	77	83	61
20	9	63	6	48	77	83	60
20	10	63	7	47	77	83	61
21	10	62	7	48	77	83	60
20	10	62	6	48	78	82	60
20	11	62	7	47	78	82	59
21	11	63	7	46	78	82	60
21	12	62	7	46	77	82	61
22	12	63	7	46	78	81	61
21	12	64	7	46	79	81	60
21	11	64	8	47	79	82	60
20	11	64	9	47	78	83	60
20	12	64	10	46	78	83	61
20	13	64	9	46	79	83	60
20	12	65	9	46	80	83	61
21	12	64	9	46	81	82	61
22	12	63	9	45	81	82	60
22	13	64	9	44	81	83	60
22	14	64	8	44	80	82	60
22	13	64	7	44	81	81	60
22	14	65	7	45	81	81	61
21	14	65	6	45	82	81	62
22	14	66	6	46	82	81	61
22	13	65	6	45	82	81	60
22	14	64	6	44	82	81	59
21	14	64	7	44	83	81	58
20	14	63	7	44	84	81	59
21	14	63	6	43	84	82	59
20	14	62	6	42	84	82	60
21	14	63	6	43	84	82	59
20	14	62	6	44	84	82	60
20	13	61	6	44	83	82	61
20	12	62	6	43	83	81	61
20	13	61	6	42	83	81	60
21	13	61	5	42	82	82	60
20	13	61	6	43	82	82	61
21	13	60	6	43	83	82	60
20	13	60	5	42	83	81	60
21	13	61	5	42	84	81	59
21	14	61	4	41	84	82	59
21	15	62	4	42	84	82	58
21	14	61	4	42	85	83	58
21	15	60	4	42	84	83	59
20	15	59	4	41	84	82	59
20	16	59	5	41	85	81	59
21	16	60	5	40	85	80	59
21	15	61	5	39	85	81	59
21	14	60	5	38	85	80	59
22	14	60	4	38	84	80	60
21	14	60	5	38	83	80	61
22	14	60	4	37	83	80	62
22	13	61	4	37	82	80	61
22	14	61	3	37	83	80	60
23	14	61	2	37	84	81	60
24	14	61	1	38	84	82	60
25	14	61	2	37	84	82	59
25	13	61	1	37	85	82	60
25	12	61	0	38	85	82	59
25	13	62	0	38	84	82	60
24	13	63	0	38	85	82	61
24	14	63	1	38	86	82	62
25	14	63	2	37	86	81	62
25	13	63	3	36	86	82	62
25	12	63	2	36	87	83	62
24	12	64	2	36	86	82	62
23	12	64	3	36	87	83	62
23	11	65	3	36	86	83	63
22	11	65	4	35	86	82	63
23	11	65	5	35	85	82	62
24	11	66	5	36	85	82	63
24	10	65	5	36	86	81	63
24	9	65	6	37	86	81	64
24	10	66	6	37	85	81	63
25	10	65	6	36	85	80	63
25	11	65	5	37	85	81	63
25	12	65	4	37	86	81	62
24	12	65	5	38	86	82	62
25	12	65	6	38	87	81	62
25	13	66	6	39	87	80	62
25	14	66	7	39	88	80	63
25	15	65	7	39	87	80	62
26	15	64	7	38	87	80	63
26	16	63	7	38	86	79	63
26	17	63	8	37	86	78	63
27	17	63	7	37	85	77	63
26	17	64	7	38	85	77	64
25	17	65	7	37	85	77	65
24	17	65	8	37	84	77	64
23	17	66	8	36	84	76	64
22	17	65	8	35	84	76	63
22	18	65	9	35	83	76	62
21	18	65	10	36	83	76	63
22	18	66	10	37	83	77	63
21	18	65	10	38	83	77	62
22	18	66	10	39	83	77	61
22	17	66	11	39	82	77	62
23	17	66	10	40	82	77	61
24	17	66	9	40	81	78	61
25	17	67	9	40	82	78	62
25	18	67	10	41	82	78	63
26	18	67	9	40	82	78	64
25	18	66	9	40	83	77	64
25	19	65	9	39	83	78	64
25	20	65	10	40	83	79	64
24	20	65	9	41	83	80	64
24	21	65	10	41	82	81	64
23	21	64	10	40	82	82	64
24	21	64	11	41	82	83	64
24	22	63	11	41	81	83	63
23	22	63	10	40	81	82	63
23	21	62	10	39	81	81	63
23	20	61	10	39	80	80	63
22	20	61	9	38	80	80	62
22	19	60	9	38	81	80	61
22	18	60	10	38	80	79	61
22	17	60	9	38	81	80	61
22	18	60	10	39	81	80	60
22	17	61	10	38	81	80	61
23	17	62	10	38	82	80	60
23	16	61	10	39	82	79	60
23	15	61	9	38	82	79	61
23	14	61	10	38	81	79	60
23	15	62	10	37	81	79	59
24	15	61	10	37	80	79	58
25	15	62	10	36	80	79	59
24	15	62	11	36	79	79	60
24	14	62	10	35	79	78	60
24	15	61	10	35	78	78	61
23	15	61	9	35	77	78	62
22	15	62	9	35	76	79	62
23	15	62	10	35	77	79	61
24	15	61	10	35	76	78	61
24	16	62	10	34	76	77	61
24	15	62	9	33	76	77	62
23	15	62	10	32	76	77	63
23	14	63	10	32	75	77	62
23	13	62	10	32	74	78	62
23	14	62	11	31	74	77	62
23	15	62	10	31	75	77	61
24	15	63	10	31	76	78	61
25	15	63	9	31	75	79	61
26	15	62	9	30	75	78	61
25	15	62	10	31	75	78	62
24	15	63	10	32	75	78	63
25	15	63	11	31	75	78	64
24	15	63	10	31	74	77	64
23	15	63	11	32	74	77	65
24	15	63	12	32	73	78	65
25	15	64	12	32	74	78	64
24	15	65	12	32	75	79	64
24	14	65	11	32	74	78	64
23	14	65	12	31	74	77	64
23	13	65	11	31	73	78	64
22	13	66	11	31	72	78	65
23	13	66	12	30	72	78	66
24	13	66	13	31	72	78	67
24	12	65	13	30	72	78	68
24	11	66	13	30	71	79	68
25	11	65	13	29	71	79	67
25	12	66	13	29	72	79	66
25	13	66	14	28	72	79	65
25	12	66	15	28	71	80	65
25	11	65	15	28	72	79	65
25	10	65	16	28	73	78	65
24	10	64	16	29	73	78	64
24	9	64	15	29	74	78	63
24	8	63	15	30	74	78	64
23	8	63	16	30	75	78	63
22	8	64	16	31	75	78	64
23	8	64	17	31	74	78	65
24	8	64	18	31	75	77	65
24	9	64	17	30	75	76	65
25	9	64	16	30	74	75	65
25	8	64	17	29	74	75	66
24	8	64	16	29	73	75	65
23	8	63	16	28	73	75	64
23	7	62	16	29	73	75	63
24	7	61	16	29	72	75	64
25	7	62	16	29	73	74	64
25	6	63	16	29	72	73	64
25	5	64	16	29	73	72	64
26	5	65	16	28	73	71	64
27	5	66	16	29	73	71	65
27	4	65	16	30	73	71	66
28	4	65	15	30	74	71	67
28	5	65	14	30	75	72	67
28	4	66	14	30	76	73	67
29	4	66	13	29	76	73	68
29	5	66	12	30	76	73	67
29	4	66	13	29	76	74	67
29	3	67	13	30	76	74	68
29	4	68	13	29	76	74	69
29	5	67	13	29	77	73	69
28	5	67	12	30	77	72	69
27	5	67	13	30	76	72	68
27	6	68	13	29	76	72	67
28	6	68	14	28	76	72	66
29	6	69	14	27	76	72	65
28	6	69	15	26	76	72	66
27	6	69	16	25	76	72	67
27	5	69	15	25	77	71	67
28	5	69	16	25	76	71	68
28	4	69	17	25	75	72	68
28	5	68	17	24	75	72	69
28	4	69	17	23	75	72	70
27	4	70	17	23	74	71	70
28	4	70	16	22	74	71	69
29	4	70	17	23	74	71	70
29	5	71	17	23	75	71	71
29	4	71	16	23	74	71	70
29	3	71	17	24	74	71	71
29	4	72	17	24	73	72	71
28	4	72	18	24	74	71	71
28	3	72	17	24	73	72	71
29	3	71	17	24	74	72	72
30	3	72	17	24	73	72	71
29	3	72	16	24	72	72	70
30	3	71	16	24	71	71	70
31	3	72	16	24	72	71	69
32	3	73	16	24	73	71	70
33	3	73	17	24	74	71	71
33	4	73	16	24	75	71	72
33	3	74	16	24	76	71	71
34	3	74	17	23	76	71	72
34	4	74	16	23	75	71	71
33	4	73	16	23	74	70	71
33	3	74	16	24	74	71	71
33	2	75	16	25	74	71	72
33	1	75	15	24	74	71	71
32	1	75	14	25	74	71	72
31	1	75	13	24	74	71	71
32	1	76	13	24	73	72	71
32	2	76	14	24	74	73	71
33	2	76	15	24	75	72	71
33	3	76	14	24	74	73	71
33	4	75	14	24	73	74	71
33	5	75	15	24	72	74	70
33	6	75	14	24	73	75	70
34	6	75	15	24	74	74	70
35	6	74	15	25	74	74	69
35	5	74	16	24	74	73	69
36	5	73	16	25	74	73	70
37	5	72	16	26	74	73	69
36	5	72	17	26	73	73	70
36	4	72	16	26	74	74	70
36	5	72	15	26	73	75	70
36	6	72	14	27	73	76	70
36	7	71	14	28	73	76	69
37	7	70	14	27	73	76	68
37	8	70	15	27	72	77	68
37	9	71	15	26	72	77	67
36	9	71	16	26	73	78	67
36	10	72	16	26	72	79	67
35	10	72	17	26	73	79	66
34	10	72	18	27	73	79	67
34	11	73	18	27	72	79	66
34	12	74	18	27	73	78	66
33	12	73	18	27	74	78	67
32	12	73	17	28	74	77	67
32	13	74	17	28	73	77	66
31	13	73	17	28	72	77	67
32	13	73	16	29	72	77	66
31	13	73	17	29	71	77	65
30	13	74	17	29	72	76	65
29	13	74	16	28	72	76	66
30	13	73	16	29	72	77	66
29	13	72	16	29	71	78	66
29	12	72	17	29	72	79	66
28	12	72	18	29	73	80	66
28	13	72	19	30	73	80	65
28	14	71	19	30	74	80	66
27	14	72	19	30	75	80	67
27	13	72	20	31	75	80	66
27	14	73	20	31	76	80	65
28	14	74	20	31	77	80	64
29	14	74	21	31	76	80	63
28	14	74	22	30	76	81	63
28	13	74	23	30	75	81	62
28	12	75	23	31	75	82	62
29	12	76	23	30	75	82	63
29	13	75	23	30	76	82	62
28	13	75	24	30	75	82	61
28	12	75	23	29	75	83	61
28	13	75	24	29	74	82	61
28	12	75	25	29	75	81	61
29	12	74	25	28	75	81	62
30	12	74	26	27	75	81	61
31	12	74	27	27	76	81	60
30	12	75	27	28	76	81	61
31	12	76	27	28	75	81	62
30	12	75	27	29	75	80	62
31	12	75	28	30	75	81	62
31	11	75	27	30	74	81	63
31	12	75	26	29	74	82	63
30	12	75	27	29	73	81	63
31	12	76	27	28	73	80	63
31	13	77	27	28	72	80	62
31	12	77	28	28	71	80	61
31	13	77	27	29	71	81	61
32	13	77	26	29	72	81	60
31	13	77	25	29	73	81	59
32	13	77	24	28	73	81	60
32	12	76	24	29	73	81	59
33	12	76	23	28	73	81	60
32	12	76	24	28	74	81	61
32	13	76	23	27	74	81	62
32	14	76	24	27	73	82	62
32	13	75	24	27	74	82	63
32	14	75	25	27	73	82	62
31	14	74	25	27	72	82	63
31	13	75	25	27	71	83	63
31	14	76	25	27	72	84	63
30	14	76	24	27	73	85	63
29	14	75	24	28	73	85	64
28	14	76	24	27	73	85	63
27	14	76	25	28	73	84	63
27	13	76	26	28	74	85	63
26	13	76	27	29	74	85	62
26	12	76	26	28	74	84	62
26	13	77	26	27	74	84	63
27	13	77	27	28	74	84	62
27	12	77	28	29	74	83	62
28	12	77	27	29	75	84	62
28	13	77	26	29	74	84	61
28	14	77	25	28	74	84	62
28	13	76	25	29	74	83	62
29	13	76	24	29	73	84	62
29	12	77	24	29	74	83	62
28	12	78	24	28	74	82	62
28	13	77	24	27	74	82	61
28	12	77	23	27	73	82	62
28	13	77	24	27	72	81	62
29	13	77	23	27	71	80	62
29	12	77	22	26	71	80	61
29	11	76	22	26	70	80	62
30	11	77	22	25	70	80	63
30	12	77	23	25	69	79	63
30	11	77	24	25	70	78	63
30	12	76	24	25	69	79	63
30	11	76	25	25	70	79	64
30	12	75	25	24	70	78	64
29	12	76	25	25	70	78	65
30	12	76	26	24	70	78	66
30	13	77	26	24	69	79	66
30	12	77	27	25	69	79	67
29	12	78	27	25	68	78	67
29	13	77	27	25	67	77	67
30	13	77	28	26	67	78	67
31	13	78	28	25	67	79	67
32	13	78	29	24	67	79	66
32	14	78	30	24	68	79	65
32	13	77	30	23	68	79	66
33	13	76	30	23	69	80	66
34	13	76	31	23	70	80	65
33	13	76	32	22	70	79	65
33	14	75	32	22	71	80	65
32	14	75	31	22	70	80	66
33	14	75	30	21	70	80	67
32	14	75	29	22	70	80	68
32	13	74	29	23	70	81	68
33	13	73	29	23	71	81	67
32	13	74	29	22	71	80	67
32	14	74	30	23	71	79	67
32	13	74	29	23	72	79	66
32	12	75	29	22	72	80	66
33	12	75	30	22	71	80	67
33	13	75	29	22	72	81	67
33	12	75	28	22	73	81	66
33	11	74	28	22	72	81	65
34	11	74	29	23	72	81	64
34	10	75	29	24	72	81	65
35	10	74	29	25	72	82	65
34	10	74	28	25	73	82	66
34	11	73	28	24	73	81	66
34	10	74	28	23	73	82	66
34	9	75	28	24	73	83	66
33	9	76	28	25	73	83	65
33	10	77	28	26	73	82	65
34	10	78	28	25	73	81	65
34	9	79	28	24	73	80	65
35	9	80	28	23	73	79	65
35	10	79	28	23	74	79	64
35	11	79	29	22	74	79	65
35	10	78	29	22	75	80	65
36	10	78	28	21	75	80	66
37	10	77	28	20	75	79	66
37	9	78	28	20	76	78	66
38	9	79	28	20	77	78	67
38	8	79	29	20	78	77	67
38	9	78	29	20	79	77	68
38	10	77	29	19	79	77	67
39	10	77	28	19	80	76	67
38	10	76	28	19	79	77	67
37	10	76	27	18	79	77	68
37	11	76	28	17	79	77	67
38	11	76	27	18	79	78	67
39	11	75	27	18	78	78	66
39	10	76	27	18	77	78	67
38	10	77	27	18	78	77	67
39	10	76	27	18	79	78	67
39	9	77	27	17	79	79	67
39	8	76	27	18	79	78	67
40	8	76	26	19	79	78	66
39	8	76	25	19	78	78	65
40	8	76	26	18	78	78	66
39	8	76	25	18	77	78	65
39	7	75	25	17	77	79	65
39	8	74	25	16	77	79	66
39	9	74	24	15	77	79	67
39	8	74	23	14	77	79	66
39	9	74	24	14	76	79	67
39	8	74	23	15	76	80	67
40	8	75	23	14	76	80	66
40	7	74	23	15	76	80	67
40	6	74	22	16	76	81	67
40	5	74	21	16	75	80	67
40	4	73	21	16	74	79	67
39	4	73	22	16	75	78	67
39	3	73	23	15	75	77	67
39	4	73	24	15	76	77	68
40	4	73	25	14	76	77	67
41	4	74	25	14	75	77	66
40	4	74	24	13	75	78	66
40	3	73	24	13	74	77	66
40	4	73	25	13	73	77	67
39	4	73	24	14	73	76	67
39	5	74	24	15	73	76	66
40	5	75	24	15	72	77	66
40	4	76	24	15	73	77	67
39	4	76	25	15	74	76	67
39	3	76	26	16	74	75	67
38	3	77	26	17	74	74	67
38	2	77	25	17	75	74	68
39	2	77	26	16	75	75	68
38	2	77	25	16	76	74	68
38	3	77	24	16	75	74	69
39	3	76	24	16	76	75	69
38	3	75	24	15	76	74	69
39	3	75	23	16	76	74	68
38	3	74	23	17	76	74	67
38	2	75	23	17	77	74	68
39	2	75	22	17	78	74	69
38	2	75	21	18	78	74	68
37	2	75	20	18	79	75	68
38	2	75	19	18	80	75	69
38	3	74	19	18	81	76	69
38	4	74	18	19	81	76	70
37	4	74	17	19	80	75	70
38	4	75	17	18	80	75	71
37	4	76	17	17	80	74	71
37	3	76	18	17	81	75	71
36	3	75	18	18	81	75	70
37	3	75	19	18	80	75	71
37	2	75	20	18	81	76	71
36	2	76	20	19	81	77	71
35	2	75	20	18	81	77	70
36	2	75	19	18	80	78	70
36	1	76	19	18	81	78	69
36	2	76	20	18	80	79	69
37	2	76	19	18	79	79	70
37	1	77	19	18	80	79	69
38	1	77	18	17	80	78	69
37	1	77	17	17	81	79	69
36	1	78	17	16	81	78	69
36	0	77	17	17	81	79	69
37	0	77	18	18	81	78	69
36	0	78	18	18	80	79	69
35	0	79	18	18	81	79	70
35	1	78	18	18	82	80	70
35	0	79	18	18	83	81	70
34	0	78	18	17	83	81	71
34	1	79	18	17	82	81	70
33	1	78	18	17	81	81	71
33	0	78	17	17	80	81	70
32	0	79	17	17	81	82	70
31	0	79	18	18	81	81	70
30	0	79	19	19	81	81	71
30	1	80	19	19	80	81	72
30	0	79	19	18	80	81	71
30	1	80	19	17	80	82	71
30	2	80	18	18	80	81	71
31	2	80	19	19	80	81	70
31	3	80	20	20	80	82	70
31	4	80	21	21	80	81	70
31	3	80	20	20	80	81	71
31	2	80	19	21	80	82	71
31	1	80	20	20	80	82	70
32	1	80	21	20	79	82	71
31	1	81	21	20	80	82	72
30	1	81	20	21	80	83	72
29	1	80	20	21	81	83	71
29	2	80	19	22	81	83	70
30	2	80	20	23	81	83	71
30	3	80	21	22	81	84	71
31	3	80	22	22	82	84	72
31	2	80	21	21	82	85	72
31	3	80	22	21	83	85	73
31	2	80	23	20	83	84	73
30	2	79	23	20	84	84	74
30	1	78	23	21	84	83	74
31	1	78	24	21	85	83	73
30	1	79	24	22	85	83	72
29	1	79	25	21	85	82	72
28	1	78	25	20	85	81	72
28	2	78	26	19	85	82	72
27	2	78	25	20	85	81	72
27	1	78	24	19	85	82	72
27	2	78	23	19	84	81	72
27	1	78	24	19	85	80	72
28	1	77	24	19	84	80	73
27	1	77	25	18	84	79	73
26	1	77	24	18	85	79	72
25	1	76	24	19	85	78	72
25	0	77	24	19	84	77	72
26	0	76	24	20	84	78	72
25	0	77	24	19	84	78	73
24	0	77	25	19	85	79	73
24	1	78	25	19	86	79	74
24	2	78	26	19	87	79	73
25	2	78	27	18	87	79	74
25	3	77	27	18	88	79	75
25	2	77	26	19	88	78	75
25	3	77	25	19	89	78	76
26	3	77	26	18	89	78	77
25	3	77	27	19	89	79	77
26	3	77	26	20	89	80	77
27	3	76	26	20	90	79	77
26	3	75	26	19	90	79	78
25	3	75	27	18	90	80	78
25	2	75	26	18	89	80	77
26	2	74	26	18	90	80	78
26	1	74	25	19	90	81	78
25	1	74	24	19	91	80	78
25	2	75	24	19	92	81	78
25	3	74	24	19	93	82	78
26	3	73	24	20	93	83	78
27	3	73	25	19	93	82	78
27	2	74	25	20	93	83	78
27	3	74	24	21	93	82	78
28	3	74	23	21	94	83	78
28	2	73	23	21	95	84	78
27	2	73	22	21	96	84	77
28	2	73	23	21	95	84	78
28	1	73	22	21	96	84	77
28	0	72	22	21	97	84	78
27	0	72	21	21	98	84	79
26	0	72	22	20	98	83	79
25	0	71	22	21	98	82	79
26	0	72	22	20	98	82	78
26	1	72	21	21	98	81	78
27	1	72	22	21	97	80	78
26	1	71	22	21	96	80	79
26	0	71	21	20	96	80	80
25	0	71	20	20	97	80	81
25	1	70	20	21	97	80	80
26	1	70	21	21	98	81	80
27	1	69	21	20	98	81	81
27	2	69	22	19	98	81	82
27	3	69	23	19	99	81	81
26	3	70	23	20	99	81	80
26	2	69	23	19	99	82	80
26	3	69	24	20	99	82	81
27	3	70	24	20	98	82	80
26	3	71	24	19	98	82	79
25	3	72	24	18	98	82	80
26	3	72	23	18	97	82	81
27	3	71	23	18	96	83	81
27	4	72	23	17	96	83	82
27	3	72	22	17	95	82	82
26	3	73	22	17	94	83	82
26	2	72	22	17	95	83	81
26	3	72	21	17	94	83	82
27	3	73	21	17	93	83	83
27	2	73	22	17	94	83	84
27	3	72	22	17	95	83	83
26	3	72	21	17	94	83	84
27	3	73	21	17	95	82	84
28	3	74	21	17	96	82	83
28	4	74	22	18	96	82	82
29	4	73	22	17	96	82	83
29	3	73	21	17	95	82	82
30	3	72	21	17	96	82	81
31	3	72	20	17	97	82	82
30	3	72	19	17	98	82	81
30	4	72	18	17	99	82	82
31	4	73	18	17	98	81	82
30	4	72	18	17	97	80	82
30	5	71	18	17	98	80	81
29	5	70	18	17	99	81	81
28	5	70	17	16	99	80	81
28	6	70	18	17	99	80	82
28	5	69	18	17	98	81	82
28	4	69	19	18	98	81	83
29	4	69	18	18	99	81	82
29	3	69	19	18	98	82	82
29	2	69	20	18	97	81	82
29	3	69	21	19	97	81	83
29	2	70	21	20	97	82	83
30	2	70	22	19	97	83	83
30	1	70	23	18	97	82	83
31	1	69	23	19	97	83	83
30	1	70	23	19	98	82	83
30	0	70	24	19	99	82	82
30	1	70	23	18	99	82	81
30	0	71	23	17	99	81	81
29	0	71	24	16	99	81	80
29	1	72	24	17	99	81	79
29	2	72	25	17	98	82	79
28	2	72	24	17	97	82	80
29	2	73	24	17	96	83	80
29	1	73	25	16	96	82	80
29	0	73	24	15	96	82	79
30	0	73	23	15	97	82	78
31	0	73	22	15	98	82	79
30	0	73	23	16	98	82	80
29	0	73	22	17	98	83	80
29	1	74	22	18	98	82	80
29	0	75	22	17	98	82	81
30	0	74	22	17	97	83	81
29	0	74	21	18	97	84	81
30	0	75	21	17	97	85	81
30	1	75	22	17	96	85	80
30	2	76	22	16	96	85	79
30	3	75	22	17	96	85	78
29	3	75	23	17	97	84	78
28	3	75	22	16	97	84	79
29	3	75	21	16	98	85	79
29	2	74	21	16	99	84	79
29	3	74	20	15	99	84	80
28	3	74	19	15	98	83	80
29	3	74	20	16	98	83	81
30	3	74	19	17	98	83	80
30	4	74	18	16	98	84	80
30	3	74	19	15	98	84	79
29	3	75	19	15	99	84	78
28	3	74	19	16	99	84	79
28	2	75	19	17	99	84	80
28	3	74	19	16	99	85	80
28	2	74	20	15	99	86	80
28	3	73	20	16	99	86	79
28	4	72	20	16	98	85	79
28	3	72	19	16	99	85	78
29	3	72	20	16	98	85	79
30	3	71	20	17	98	85	78
29	3	71	21	16	98	84	78
29	4	71	20	16	99	84	79
30	4	71	19	15	99	84	80
29	4	71	20	14	99	84	79
29	3	70	20	13	99	84	78
29	4	70	19	12	99	85	78
29	5	69	19	12	98	85	79
29	4	69	18	13	98	86	79
29	5	70	18	13	99	86	78
30	5	70	17	13	98	87	78
30	4	70	16	14	98	87	77
30	3	70	17	15	98	87	78
30	2	69	17	14	98	87	77
29	2	69	18	14	97	88	77
30	2	69	17	13	97	87	77
31	2	68	17	13	98	88	77
30	2	69	17	13	99	89	77
30	1	69	16	13	98	89	76
30	2	70	16	12	98	89	77
29	2	70	17	12	97	88	77
29	3	71	17	12	98	87	77
29	4	71	16	11	98	87	76
29	5	70	16	11	97	88	76
28	5	71	16	11	96	87	76
27	5	71	15	11	97	87	75
26	5	72	15	11	98	86	75
25	5	72	16	11	97	87	75
24	5	72	15	11	96	88	75
24	6	72	16	12	96	89	75
24	7	72	17	12	97	89	76
23	7	73	17	13	97	89	75
22	7	72	17	14	97	89	74
21	7	72	16	15	97	88	74
21	8	73	16	16	97	88	73
22	8	73	15	15	97	89	73
21	8	73	16	16	97	88	73
21	9	74	16	16	96	88	74
22	9	74	15	16	95	89	74
23	9	75	15	15	95	90	74
23	10	76	15	15	94	90	73
23	9	75	15	15	95	91	73
23	10	74	15	14	95	91	74
23	9	74	16	13	95	91	73
22	9	73	16	14	95	91	74
23	9	72	16	14	96	91	73
22	9	72	17	14	97	90	73
23	9	72	18	14	96	90	74
23	8	72	17	15	96	91	74
22	8	73	17	16	96	91	75
22	9	73	16	16	95	92	75
22	8	73	15	16	94	93	75
22	9	74	15	16	93	93	76
22	10	73	15	17	93	93	75
23	10	74	15	17	94	93	76
24	10	75	15	18	94	93	75
24	9	75	16	19	94	92	75
23	9	76	16	20	94	92	74
24	9	75	16	20	93	92	73
25	9	74	16	19	93	93	73
24	9	75	16	18	93	92	73
25	9	74	16	17	93	92	72
26	9	74	15	18	93	91	72
26	8	74	16	18	92	91	73
26	9	74	15	17	92	91	74
27	9	74	14	18	92	91	73
27	8	75	14	17	92	91	72
28	8	75	13	17	93	91	71
28	9	75	14	16	93	91	72
27	9	76	14	15	93	90	72
28	9	76	15	16	93	91	72
28	8	76	14	15	93	90	72
28	9	76	15	14	93	89	72
28	10	76	16	15	93	90	72
29	10	75	16	15	92	89	72
29	9	76	16	15	91	88	72
28	9	76	15	14	91	88	73
29	9	76	14	14	92	89	73
29	10	77	14	14	93	90	73
29	11	77	13	14	94	90	72
30	11	77	14	14	93	90	71
29	11	78	14	14	92	90	72
30	11	79	14	14	91	89	72
29	11	79	15	15	91	89	71
28	11	80	15	15	90	90	71
28	12	80	16	15	89	89	71
27	12	81	16	15	90	90	71
27	13	80	16	16	90	89	71
28	13	81	16	15	90	89	70
27	13	82	16	15	91	89	69
27	12	82	15	15	92	90	69
27	11	83	15	15	91	90	70
27	12	84	15	14	91	90	71
26	12	84	14	15	91	90	70
26	13	85	14	16	91	91	70
25	13	85	15	16	90	91	71
25	14	85	16	16	91	91	72
25	13	86	16	16	90	92	72
26	13	86	15	17	90	93	72
26	12	85	15	17	89	93	73
26	11	86	15	18	89	94	73
25	11	86	14	17	89	94	74
26	11	87	14	17	88	95	74
26	12	88	14	17	87	95	73
25	12	88	13	18	87	96	73
26	12	89	13	18	88	96	74
25	12	90	13	18	87	96	75
25	11	90	12	18	86	96	74
25	12	90	11	17	86	96	73
26	12	90	12	18	86	95	73
27	12	91	12	18	87	94	73
27	11	92	12	18	86	95	73
27	12	93	12	18	85	95	72
27	11	94	12	18	86	95	71
27	10	93	12	17	86	94	71
26	10	93	13	17	85	94	72
25	10	92	13	16	85	94	73
26	10	92	12	16	84	94	74
26	11	92	13	16	85	93	74
26	12	91	13	16	84	93	73
26	11	91	14	16	83	94	73
27	11	91	13	15	83	93	73
27	12	91	12	15	84	93	72
27	13	91	11	15	83	93	71
28	13	90	11	14	83	93	72
28	14	89	11	14	82	94	72
28	15	89	12	14	83	93	72
28	16	89	13	13	83	94	72
29	16	89	14	13	82	94	71
30	16	88	14	12	82	94	70
31	16	88	13	13	82	94	71
30	16	88	12	13	83	94	72
30	15	87	12	12	83	93	72
30	14	87	11	11	83	92	72
30	13	86	11	11	82	91	72
29	13	85	11	12	82	90	72
29	14	86	11	13	82	89	72
29	13	86	12	12	82	90	72
29	14	86	11	12	83	91	72
29	15	87	11	13	83	92	72
29	14	86	11	13	84	92	73
29	15	87	11	13	85	93	73
30	15	87	12	14	85	92	73
30	16	87	13	14	86	92	74
30	15	87	12	13	86	92	75
31	15	86	12	14	86	92	76
31	14	86	11	13	86	92	77
32	14	87	11	13	87	92	78
33	14	87	12	13	86	92	77
33	13	88	12	13	85	92	76
32	13	89	12	13	84	93	76
33	13	89	13	12	84	94	76
33	14	88	13	13	84	95	76
33	13	87	13	13	83	95	77
33	14	87	12	12	83	95	76
33	15	87	11	12	82	94	76
33	16	87	10	13	82	94	77
32	16	88	10	12	82	94	76
33	16	87	10	11	82	93	76
32	16	88	10	11	81	93	75
32	17	89	10	11	82	93	76
32	18	88	10	11	83	93	77
31	18	88	11	11	82	93	76
30	18	88	12	11	83	93	75
30	19	88	11	11	82	94	75
29	19	87	11	11	83	94	74
29	20	87	12	10	83	93	74
28	20	86	12	9	83	93	75
28	19	86	11	8	83	92	75
28	18	85	11	7	83	93	75
27	18	85	12	8	83	92	75
27	19	86	12	8	82	93	75
28	19	85	12	7	82	93	76
28	20	85	11	7	83	94	76
28	19	85	12	8	83	94	77
27	19	85	13	9	83	94	76
27	20	85	12	8	83	94	75
27	19	84	12	8	82	95	75
27	20	84	13	9	82	95	74
27	21	84	14	10	82	96	74
28	21	84	15	9	82	95	74
27	21	85	15	9	81	94	74
28	21	85	16	10	81	93	74
28	20	86	16	10	82	94	74
27	20	86	17	9	82	94	75
27	19	85	17	9	83	94	74
27	20	84	17	8	83	93	74
27	19	83	17	8	82	93	75
28	19	82	17	8	81	94	75
28	20	82	18	8	80	94	74
27	20	82	19	9	80	95	74
27	21	83	19	9	79	96	74
27	22	83	20	9	80	96	75
27	21	84	20	8	80	97	75
27	22	84	19	8	79	96	75
27	21	84	18	8	78	95	75
28	21	83	18	9	78	94	75
28	22	83	17	9	77	95	75
29	22	84	17	9	78	95	74
30	22	84	18	10	78	94	74
31	22	84	19	10	77	94	73
32	22	84	20	9	77	94	72
31	22	84	19	9	78	95	72
30	22	83	19	10	78	95	71
31	22	82	19	9	78	95	72
31	21	83	19	8	78	95	73
32	21	83	20	8	79	95	72
31	21	84	20	8	80	96	72
32	21	84	19	8	81	96	73
33	21	83	19	8	82	96	74
33	20	83	18	8	81	95	74
34	20	84	18	8	82	95	75
34	21	84	19	8	83	95	74
34	20	83	19	7	83	94	74
35	20	83	20	7	82	95	74
35	19	83	21	8	82	95	75
35	18	84	21	7	82	94	75
35	19	83	21	8	82	94	74
36	19	83	22	7	82	94	73
35	19	83	21	7	81	95	73
35	18	83	20	8	81	94	73
34	18	84	20	7	81	94	72
33	18	84	19	7	82	94	73
33	19	84	18	8	82	94	74
34	19	84	17	8	83	93	74
34	20	84	18	8	84	94	74
34	19	83	18	8	83	94	75
34	18	82	18	8	84	94	76
34	19	82	19	9	84	93	76
34	20	82	18	10	84	94	76
34	21	81	18	11	84	94	75
34	22	80	18	11	83	95	75
34	23	81	18	12	83	94	75
34	24	82	18	11	83	94	76
33	24	81	18	11	84	95	76
32	24	81	17	11	85	94	76
32	23	80	17	11	84	93	76
32	24	80	18	11	83	93	75
31	24	79	18	11	82	93	74
31	23	79	19	11	81	93	73
31	22	79	18	10	81	92	73
30	22	80	18	11	81	91	73
30	21	79	18	12	81	90	73
29	21	78	18	13	81	90	74
29	22	78	19	13	82	90	73
29	23	79	19	13	81	90	72
28	23	80	19	13	82	90	73
28	24	80	18	13	81	91	73
28	25	80	19	13	80	91	74
27	25	81	19	13	81	91	73
27	26	82	19	13	80	90	73
27	25	82	18	14	80	89	73
26	25	81	18	13	80	89	74
27	25	81	17	12	80	89	73
26	25	81	16	12	79	89	74
26	24	82	16	12	78	88	74
26	23	82	17	11	78	88	75
25	23	81	17	11	77	87	75
24	23	81	16	10	77	86	75
25	23	81	17	10	78	87	75
26	23	81	18	9	78	86	75
26	24	82	18	9	77	85	75
26	25	83	18	8	77	84	75
26	26	82	18	8	76	83	75
25	26	82	19	9	76	83	76
26	26	82	18	8	76	83	77
25	26	82	19	9	76	83	76
24	26	82	18	9	77	84	76
23	26	83	18	9	76	85	76
23	27	83	17	10	76	85	75
23	28	82	17	10	75	86	75
23	27	82	16	11	75	86	76
23	28	82	17	12	75	86	77
23	29	81	17	12	74	85	77
24	29	80	17	12	73	85	78
24	28	79	17	12	74	86	78
25	28	79	16	12	75	86	79
24	28	79	17	12	74	87	79
23	28	80	17	12	75	87	80
22	28	80	18	12	76	87	79
22	29	81	18	12	77	88	79
22	28	82	18	11	77	87	79
23	28	83	18	12	77	88	79
23	27	84	18	11	77	89	79
22	27	85	18	12	77	89	80
23	27	85	19	12	78	89	79
22	27	84	19	12	77	88	79
22	26	83	19	13	77	87	79
21	26	83	18	14	77	88	79
20	26	83	19	15	77	89	79
19	26	82	19	15	76	89	80
20	26	82	18	15	77	89	81
21	26	82	17	15	76	89	82
22	26	82	16	15	75	89	83
22	27	81	16	16	75	89	84
22	26	82	16	16	74	89	83
21	26	81	16	17	74	89	84
22	26	82	16	16	74	90	84
22	25	82	17	17	74	91	84
21	25	82	16	17	75	90	84
22	25	81	16	17	76	91	84
22	24	82	16	17	77	91	83
22	23	83	16	17	78	92	83
22	22	83	15	17	79	92	82
21	22	83	14	18	79	91	82
21	23	82	14	19	79	90	82
21	24	82	13	19	80	89	82
21	23	82	12	18	80	89	83
21	22	82	11	18	81	88	83
21	23	81	11	18	82	87	83
21	24	81	12	19	82	86	83
21	25	80	12	20	82	86	84
20	25	79	12	20	83	87	84
19	25	79	13	20	82	87	83
19	26	80	13	21	82	87	84
18	26	80	12	22	82	88	84
18	27	81	12	22	81	87	84
19	27	80	12	21	81	88	84
20	27	81	12	20	81	88	83
19	27	81	11	20	82	88	84
19	26	81	10	20	83	88	83
20	26	81	11	19	83	87	83
20	27	80	11	20	83	88	83
21	27	80	12	20	82	88	82
21	28	79	12	20	83	87	82
21	29	79	13	19	83	86	82
20	29	78	13	18	83	86	81
20	30	78	12	17	83	87	81
19	30	78	13	18	83	87	82
19	29	77	13	19	83	87	81
18	29	77	14	19	82	86	81
18	28	76	14	19	83	85	81
19	28	75	14	19	82	86	81
20	28	74	14	19	83	85	81
21	28	75	14	20	83	85	80
20	28	76	14	21	83	86	80
19	28	76	15	22	83	87	80
20	28	75	15	21	83	88	80
20	29	75	16	21	82	89	80
20	30	75	15	20	82	88	80
21	30	74	15	20	83	87	80
20	30	74	14	20	84	86	80
20	31	73	14	20	85	86	79
20	30	73	13	20	86	87	79
20	29	74	13	19	86	88	79
20	30	74	12	19	85	88	78
21	30	74	11	20	85	87	78
21	31	75	11	20	84	87	77
21	30	76	11	19	84	87	78
20	30	76	10	19	83	87	79
20	29	77	10	18	83	87	80
21	29	77	11	17	83	86	80
21	30	76	11	16	83	87	80
21	29	75	11	15	83	87	79
21	30	75	12	15	82	87	78
22	30	76	12	15	83	87	77
22	31	77	12	15	82	88	77
22	32	78	12	15	83	88	76
22	31	78	11	16	83	87	76
22	32	78	10	16	84	87	75
22	33	78	11	16	85	87	76
22	34	78	10	16	86	86	76
23	34	78	11	16	87	85	76
22	34	77	11	15	87	84	76
22	35	77	10	14	87	85	76
22	36	76	10	14	86	86	76
23	36	76	11	13	86	86	77
23	35	77	11	13	87	86	76
24	35	77	12	13	88	86	77
24	34	77	13	12	88	87	77
24	33	78	13	12	87	87	76
24	32	77	13	13	87	88	76
23	32	77	14	13	88	89	76
23	31	77	13	12	88	89	75
23	30	76	13	12	87	90	75
24	30	77	13	12	86	90	74
24	31	76	13	11	86	90	75
24	30	77	13	10	86	90	76
24	29	76	13	9	86	89	76
24	28	75	13	10	86	88	76
25	28	75	12	10	85	88	75
24	28	75	13	10	86	88	76
24	29	74	13	11	86	89	76
25	29	73	13	11	87	90	76
26	29	73	14	12	87	89	76
26	28	73	15	12	86	90	76
27	28	73	14	12	87	89	76
28	28	73	15	12	86	89	77
27	28	73	16	11	86	89	76
27	27	74	16	12	86	89	77
27	28	74	15	11	86	88	77
26	28	73	15	12	86	89	77
26	29	74	15	11	86	88	77
25	29	75	15	11	85	88	78
25	28	75	14	12	85	89	78
24	28	75	15	12	86	89	79
25	28	75	16	12	85	89	80
25	27	76	16	12	84	88	80
25	28	76	17	13	84	88	81
24	28	76	18	13	83	88	80
23	28	75	18	13	82	88	79
24	28	76	18	12	82	88	80
25	28	76	17	13	82	89	80
25	27	75	17	13	81	90	80
25	26	75	16	14	81	90	81
25	27	75	17	14	82	91	81
25	26	75	16	14	83	90	81
25	25	76	16	14	82	90	82
25	26	76	17	14	83	89	82
26	26	77	17	14	82	90	82
25	26	78	17	14	81	90	81
24	26	78	18	15	81	90	82
24	27	78	17	15	82	90	83
24	26	77	17	16	82	90	82
24	27	77	18	16	81	90	83
25	27	76	18	15	81	90	82
26	27	75	18	14	81	91	82
25	27	76	18	14	80	90	82
26	27	76	17	14	81	89	82
26	28	77	17	14	80	90	82
26	29	78	17	13	80	89	82
26	28	78	16	14	80	90	82
26	29	77	16	14	79	89	82
27	29	77	15	15	79	89	81
26	29	76	15	15	78	89	82
27	29	76	14	15	79	89	83
27	30	76	13	15	80	89	84
27	29	76	12	16	80	89	85
28	29	77	12	15	80	88	85
27	29	78	12	15	79	88	86
[truncated: 2,999 more rows]
