# Supplementary material for: How to scale up from animal movement decisions to spatiotemporal patterns: An approach via step selection
Source: J Anim Ecol. 2022 Nov 14;92(1):16–29. doi: 10.1111/1365-2656.13832 (PMC10099581; doi:10.1111/1365-2656.13832)
Supplement: Supplementary file 2 — Appendix S2 [file JANE-92-16-s001.zip › HowToSuppCode/Code for figures/random_field_100.inp]

-0.07082173	0.120101	0.1314912	0.9639004	0.9012187	0.7925422	1.147805	1.819146	1.594016	1.805816	1.163847	1.459635	0.945227	0.849451	0.6276645	0.9933426	1.342902	1.205776	1.662216	1.535539	1.060464	0.6343873	0.1017272	1.218861	0.9279078	0.911771	0.3205329	0.006202727	-0.3731653	-0.6673733	-0.5527005	-0.1021191	0.2266466	0.7661402	0.4672448	0.06857958	0.9653823	0.594404	0.7551494	0.2991056	0.07873506	0.06454103	0.8211163	0.6028702	0.79442	0.4877729	0.8406587	0.9381711	-0.06078711	0.338582
-0.2696115	0.5588698	0.9589046	1.213397	1.101371	1.384445	1.645612	1.673143	1.954128	1.621326	1.5504	1.405203	0.9811843	0.9116499	0.1997044	0.6350711	0.929742	1.162265	1.535753	0.7963939	1.050782	0.905619	1.14094	1.015299	1.128325	0.6825589	0.759996	0.3100856	0.05491738	-0.4262364	-0.0569221	0.07376824	0.7392778	0.7210498	0.4135424	0.8402262	0.6140619	0.7085646	0.886889	0.1945779	0.4708051	-0.167255	0.5058572	1.16011	1.143329	0.7158641	0.2473195	1.077365	0.9008327	0.245117
-0.01939587	0.5679915	1.186271	1.773646	2.013817	1.691636	1.835797	1.500645	1.996538	1.823093	1.235532	0.7408215	0.285031	1.066544	0.537465	0.5508437	0.9509427	1.512219	1.267156	1.47338	1.105202	1.58289	1.355854	1.762663	1.861661	1.039883	0.6865688	0.5803383	0.3873206	0.640956	0.006417911	0.1412681	-0.05934895	0.2550341	0.5822109	0.2153126	0.6795842	0.8448053	0.824132	0.6832672	0.5201565	0.1049199	0.3010474	0.8637166	1.04396	1.210996	1.060386	0.7457855	0.4566442	0.08249389
0.8011921	0.7624922	1.128952	1.269969	1.497287	1.606113	1.337347	1.890062	1.78872	2.022395	1.271598	0.926069	1.123119	0.7299098	0.9062222	0.4711445	0.5715248	1.072896	1.722544	2.130986	2.141466	2.04784	1.955877	2.342497	1.791959	1.762345	1.102968	0.2649688	0.6872127	0.1247228	-0.1743782	0.061075	-0.09241061	0.002436078	-0.3573283	0.04059806	0.7068623	0.8686273	0.2507078	0.5925598	0.5289585	0.5928504	0.775692	0.4729871	1.080829	1.175584	0.8102492	0.8480439	0.4998764	0.302253
0.01154966	0.4829075	1.256139	1.232524	0.5798548	0.9490853	1.288907	0.692937	1.481758	1.021608	0.893583	0.5602505	0.8431872	0.728116	0.1253039	0.3433527	-0.2344056	1.035313	1.617408	1.522064	1.311739	1.9754	1.780015	2.422963	1.471322	1.359396	1.116544	1.227782	1.155607	-0.4617394	-0.07939255	0.3942742	-0.3404357	-0.5329556	-0.5233127	0.1255882	0.45265	0.4632107	0.5269701	-0.02096046	0.1080415	0.4494586	1.010942	0.9763144	0.5728896	0.7927713	0.8363342	0.3135893	0.3913271	0.7027432
-0.1089276	0.1821386	1.057666	1.020541	1.033857	0.8251139	0.8915282	1.220942	1.212906	0.5753971	-0.1674997	0.2276151	0.04363784	0.6670588	-0.02566804	0.4104911	0.3795158	0.8530857	0.992233	1.042304	1.294531	2.239741	1.87687	1.551615	1.373928	1.918065	1.558365	1.507362	1.104106	0.2944771	0.2329102	0.2405605	-0.2524063	-0.0429103	-0.44699	0.3486696	1.100065	0.5124104	0.5492146	0.1812989	0.1749672	0.7823144	0.8328916	0.5747861	0.9866073	0.5722479	0.7143615	0.3216414	1.164354	0.6387902
-0.6699654	-0.1918425	0.3953642	0.8914143	0.8020444	0.7926864	0.9195237	1.126028	0.8772662	0.6288699	0.5484942	-0.1196082	-0.1323316	-0.2900146	0.4558896	0.1262263	1.005684	0.8769816	0.7471858	1.408487	1.451855	1.676121	1.941703	1.461491	1.071443	1.877458	1.57828	1.357242	1.296821	0.6461287	0.1491439	-0.1743016	-0.1592753	0.1370706	0.4891084	0.6165613	0.5669049	0.9554447	0.6211507	0.4726523	0.3870494	1.157268	0.6000827	0.5023463	1.163058	0.8115361	0.8988096	0.1993594	1.026731	1.05247
-0.702983	-0.1587877	0.3013307	0.7429381	0.3161953	0.1608429	0.3992738	0.4726014	0.9094576	0.3073578	0.6022372	-0.2075334	-0.5366799	-0.09057201	0.346171	-0.3617234	-0.02163631	-0.2666179	0.3820811	1.011877	1.076947	1.413625	1.192476	1.533285	1.363852	2.054747	1.500482	1.555487	1.220202	0.6883066	0.2980547	0.1050162	0.4084858	0.2759396	0.9284599	0.6778084	0.3119184	0.4567841	0.3842437	0.6316781	0.7367062	1.027278	0.6385712	0.9236817	0.9576306	1.536332	1.257656	0.6812775	0.7143285	0.9969081
-0.5680607	-0.4156523	-0.02641926	0.2152368	-0.1151661	-0.6016937	0.2942011	0.2876387	0.4113287	0.5219762	0.07646813	-0.008289186	-0.2667015	0.2271417	0.1758321	-0.3981115	-1.240618	-0.9537068	-0.05036501	0.5205594	0.9758084	1.146049	0.6570409	0.8914469	1.097297	1.747871	1.661329	1.525448	0.8249406	0.4774742	0.07019272	-0.03907942	0.5821304	0.6253207	0.9629108	1.020807	0.7060775	0.8013222	0.885366	0.1278628	0.9876957	1.109183	0.3578713	0.8682341	1.423795	0.8273142	0.5242181	0.2452947	0.8958527	0.5694188
-0.4228024	-0.4228646	-0.5218853	-0.2231561	0.5303888	-0.3764644	0.3720422	-0.5022128	-0.1367704	-0.1307213	-0.498647	-0.4490219	-0.05538084	0.396354	0.08359529	-0.9784749	-1.256346	-1.125131	-0.6555228	0.3480858	0.01931452	0.2833344	-0.1081555	-0.09134841	1.091401	1.139031	1.274748	1.340148	0.9478222	0.08568833	0.009870201	0.4050797	0.7169129	0.8220201	0.07346439	0.8438268	0.7672136	0.6798505	1.021634	1.119233	1.039438	0.9377003	0.78908	0.8692062	1.287705	0.5285173	0.3083793	0.620533	0.7159359	0.9560178
0.02417343	-0.1277799	-0.3908135	0.02698867	-0.3614887	0.1721994	0.1111522	0.02742624	-0.05030197	-0.4766532	-0.1971863	-0.678832	-0.366359	-0.6520952	-0.7116186	-1.140817	-1.330742	-1.329157	-1.062317	-0.7323219	-0.57632	-0.3094577	-0.4597318	-0.1237962	0.4848202	0.8734397	0.6653282	1.211947	1.228767	0.4749536	0.448042	0.445127	0.7505979	0.9458396	0.5365152	0.301366	0.4976272	0.8585502	1.436755	1.565082	1.326965	0.9965944	0.7768994	0.7111636	0.79818	0.7114232	0.8950386	0.3821159	0.7920891	0.4067549
-0.3241518	-0.4813516	-0.7999627	-0.504492	-0.3576491	0.1080203	-0.2612131	0.02149449	-0.7179993	-0.5776726	-0.9839508	-0.8237121	-0.6303459	-0.8150026	-0.9774857	-1.004491	-1.217924	-1.844895	-1.901205	-1.826864	-1.050031	-0.247381	-0.5253421	-0.2498677	0.3782862	0.2929058	0.4277987	0.9178113	0.6279867	0.4708108	0.6610529	0.6870131	1.136856	0.7355304	0.8872935	0.7771828	1.097543	1.317161	1.74874	1.888571	1.757175	0.8928618	1.141603	1.150423	1.22223	0.9192375	0.8236767	0.241054	0.1257347	0.9857165
-1.116909	-1.208281	-1.429215	-0.9253298	-0.2073173	-0.2971852	-0.5212569	-0.434027	-0.4214085	-0.7286663	-1.163723	-1.115795	-1.254969	-1.159923	-1.101747	-0.8616902	-1.850756	-2.386732	-2.382216	-2.679634	-2.387727	-1.549814	-1.247363	-0.8399754	0.1376192	-0.05009429	0.259413	0.8991137	0.1448275	0.6898849	1.443868	1.496611	1.767318	1.079231	1.237712	1.302094	1.827996	1.50238	1.846382	1.799717	1.651642	1.243706	1.687438	1.896141	1.158834	0.7128065	1.21117	0.8261292	0.6851447	0.325818
-1.72623	-1.700671	-1.611771	-0.9258962	-0.5090252	-0.7292261	-0.5269492	-0.842091	-0.965015	-1.298176	-1.284565	-1.426919	-1.051429	-1.407059	-0.9230799	-0.8950758	-1.445999	-1.715137	-1.813006	-2.457356	-3.033046	-2.30079	-2.254145	-1.67418	-0.9775301	-0.2483471	-0.07215339	0.1364067	0.9984433	1.339282	1.633963	1.829892	1.6348	1.589607	0.7438066	0.9683989	1.346176	2.310243	1.093765	1.28295	1.36987	1.251769	1.429685	1.354799	1.225621	0.7944983	0.713289	0.7068647	0.8776578	0.9857563
-1.540016	-1.572988	-1.192155	-0.7288134	-0.4386389	-0.7989576	-0.790643	-0.5824356	-0.6755798	-1.4922	-1.206508	-1.443523	-1.51839	-0.9933633	-1.307043	-1.324364	-1.60066	-1.409505	-1.302941	-2.287643	-2.913429	-3.295944	-2.357446	-1.847819	-1.663074	-0.939503	-0.9037504	0.3132867	1.178837	1.862233	2.081209	2.101703	2.267568	1.594527	1.117983	1.238577	0.7399353	1.187015	1.570355	1.231673	1.388126	1.424671	1.057436	1.104069	0.9569427	0.606568	0.8277446	0.5723023	0.5971859	1.025988
-0.9905351	-0.8185912	-1.034014	-0.7756261	-0.9432265	-1.09102	-1.253043	-0.5705072	-1.10273	-0.6244116	-1.126446	-0.9274273	-1.41743	-0.9902033	-1.494785	-2.146299	-1.894656	-1.050968	-1.148236	-1.99741	-2.039589	-1.460451	-1.319991	-2.043696	-1.674769	-0.5781693	-0.162339	0.3149157	0.8182615	0.9621769	1.829099	2.090911	2.317356	1.647918	0.9885258	1.112569	1.471656	1.312166	1.030301	1.480469	2.207501	2.259111	1.649258	1.54312	1.306824	1.028777	1.1293	0.3831971	0.8304504	1.270342
-0.8740767	-0.7405491	-0.3366043	-0.1462996	-0.3196673	0.05259225	-0.609878	-0.6694638	-0.6247947	-0.7807754	-1.061839	-1.320899	-1.625927	-1.906583	-2.346986	-2.144561	-2.272624	-2.046601	-1.267115	-1.593049	-1.324524	-1.208031	-1.223619	-1.611002	-1.48072	-0.9871829	-0.5108106	-0.1706042	0.6614323	0.3278419	0.8176251	1.843352	1.813863	1.600685	1.709108	1.965513	1.408302	1.012752	1.005987	1.608673	1.556776	1.78066	1.714501	1.701166	1.195744	0.9235008	0.4817856	0.4018915	0.8292437	0.8567399
-0.9767813	-0.423705	-0.4939301	-0.4079602	0.281654	-0.03004531	-0.4587817	-0.07503938	0.130521	-0.7908585	-1.340006	-1.277106	-1.528651	-1.991682	-2.42152	-2.386067	-1.773444	-1.578918	-1.642117	-0.9285028	-0.8839285	-1.617834	-0.9051367	-0.3935179	-0.8698163	-0.6651699	-0.2239071	-0.6590059	0.003095325	0.9081837	0.2437556	1.22613	1.148961	1.51508	1.470303	1.938878	1.489551	1.121805	0.8519585	0.9460607	1.104751	1.726318	1.675032	1.323442	0.5899919	0.8852272	1.233026	0.7420387	0.6894984	0.1649397
-1.528124	-0.5691314	-0.6243942	-0.3705669	-0.3044708	-0.1995863	0.2404027	-0.2426751	-0.245584	-0.8844362	-1.807455	-2.071799	-1.039153	-1.12363	-2.398504	-2.056066	-1.408295	-1.874155	-1.382821	-0.8909733	-0.9406462	-1.649216	-1.648935	-0.8234267	-0.7505316	-1.162043	-1.111028	-1.080818	-0.5772499	0.03197233	0.223981	0.7015383	0.8828135	1.023036	0.7032971	0.9194424	1.129825	0.8486468	0.3248451	0.5514285	0.7226054	1.436785	1.576678	0.9664606	0.8677292	0.5840035	1.018664	0.9534492	0.09872118	-0.1349325
-0.2387926	-0.08997827	-0.3812378	-0.1048989	-0.4934764	0.08261711	0.02346102	-0.3134683	-1.071713	-1.088154	-1.188392	-0.9232814	-0.980783	-0.8647571	-1.260071	-1.483564	-1.948688	-1.812394	-1.440584	-0.7682756	-1.205656	-1.572848	-1.167752	-0.8968539	-0.5347471	-1.110524	-0.9271489	-0.8364653	-0.07756096	0.1549134	0.6741282	0.8215508	1.243916	1.368373	1.386507	0.9171674	0.8665634	0.7720789	0.549082	0.7409188	1.424755	1.011261	1.133842	0.4462246	0.8434459	0.8021377	-0.07505995	-0.1553359	-0.00183795	-1.055055
-0.08595782	-0.4431294	-0.2934808	0.5138012	0.450444	0.1293367	0.4882896	-0.2106717	-0.5684443	-0.3391888	-0.7130976	-0.4601115	-0.7841013	-0.6182343	-1.023956	-0.9498283	-2.29236	-1.783273	-1.210768	-1.13361	-0.8480381	-1.662568	-1.154574	-0.2763989	-0.2519928	-0.5270994	-0.8025859	-0.3706708	-0.1604235	0.2156335	0.2569044	0.8159266	0.7414495	0.85838	0.9552368	0.63003	0.7908237	0.3801657	0.4640811	0.9703017	1.2092	0.6464192	0.8864475	0.8689357	0.7273492	0.266206	-0.5428861	-0.7069432	-0.5858104	-1.146562
-0.02118801	-0.1773885	-0.2197372	1.094385	1.043309	0.7180512	1.01031	0.1459712	0.2117483	-0.2182362	0.02492159	0.2824976	-0.08373011	-0.3506879	-0.6098105	-0.8531263	-2.059469	-1.181303	-1.621925	-1.29851	-1.92132	-1.159757	-0.7048649	-0.7077247	-0.1402233	-0.8797787	-0.7402822	-0.3387419	-0.2544852	0.1568129	0.5897659	-0.1064012	0.511555	0.9914205	0.7839516	1.07067	0.8107886	0.6178177	0.2767787	0.6714348	0.9302931	1.011318	1.001618	1.046396	0.2241057	0.1857563	-0.604396	-1.33246	-0.8252132	-1.49479
-0.07732731	-0.4339289	0.4194719	0.4487286	0.989559	1.567388	1.513579	0.1784932	0.8430088	1.434881	0.7786542	0.5385167	0.7646435	0.6272481	-0.1555838	-0.5823959	-0.2835596	-1.231269	-1.068556	-1.574456	-1.399704	-0.7730626	-0.870326	-0.3763293	-0.09153861	-0.3408223	0.07662172	-0.126956	-0.2103367	0.1284537	-0.3410909	-0.1454407	0.6034882	1.145586	1.15366	1.339792	1.327784	1.197249	0.4313785	0.5024407	0.8023544	0.7189245	0.5138415	0.3229879	0.3616769	-0.3689218	-0.3100917	-0.9880527	-1.087757	-1.25935
-0.3990578	-0.8523457	0.1247598	0.6500564	1.139854	1.39852	1.719036	1.18794	1.041125	1.478402	1.142242	1.010464	1.288411	1.226064	0.5375711	0.2166233	-0.03811177	-0.105399	-1.163221	-1.451803	-1.451733	-1.400391	-0.785831	-0.6687191	-0.4161905	-0.3509252	-0.3904592	-0.2669908	-0.5389389	-0.2351869	-0.0528737	-0.2112358	-0.1797828	0.1813859	0.9308959	1.143956	1.302288	1.391915	0.5088519	0.2340177	1.074392	0.7304141	0.1341086	0.1474735	-0.5499127	-0.5859767	-0.3855514	-0.5018109	-0.9451096	-1.090594
-0.5687229	0.1014971	0.1495512	0.6632243	0.6695422	0.8282991	1.493353	1.034601	1.156398	1.898229	1.547343	1.29637	1.527406	1.830436	0.8945444	0.8771404	0.3446773	0.2197964	-0.5509457	-1.073775	-1.063468	-1.370964	-1.096215	-0.9717665	-0.7668861	-0.8463667	-0.5596274	-0.426833	-0.1914825	-0.8604212	-1.263259	-0.874188	-0.771624	-0.4598523	0.5111719	0.9247913	1.067267	1.654889	1.048636	0.5956749	0.7779506	0.9282778	0.3718748	0.1706723	-0.2932919	-0.4521716	-0.6900657	-0.6841039	-0.6882913	-1.520047
-0.1244148	-0.3138056	0.2794845	0.3617307	-0.2500669	0.4834191	0.9400954	0.833314	0.7115994	1.496698	1.37416	1.423553	1.161159	1.052419	0.9436841	1.448197	0.9229672	0.6188902	-0.24324	-0.464211	-0.5794122	-0.7573233	-0.4058992	-0.3715745	-0.7249411	-0.9333645	-0.5850378	-0.177734	-0.241608	-1.255406	-2.1714	-2.074108	-1.107937	-0.8912717	-0.01314454	0.3675615	0.3964266	0.3752576	0.2578561	-0.1322526	-0.1619436	0.6438477	0.266608	-0.01496763	-0.6040148	-0.1085829	-0.5224736	-0.337681	-0.588122	-0.6786468
-0.1921811	-0.5285457	-0.1431443	-0.009632585	0.2181829	-0.08316456	0.4897118	0.6408409	1.275545	0.8995587	0.9080943	0.9578297	1.18445	1.112466	1.186685	0.7834866	0.6834385	0.5089404	0.4050826	0.02960666	0.2387541	-0.3776851	-0.2736796	-0.03737608	0.1389981	-1.120003	-0.4024159	-0.7799837	-0.9100653	-1.30438	-1.243519	-1.524247	-1.126332	-1.265937	-0.92354	-0.5138326	-0.4168481	-0.7486618	-0.2903966	-0.3650842	-0.6055509	-0.03020165	-0.4027365	-0.5398298	-0.3325967	-0.322016	-0.5512208	-0.08511171	-0.07050139	-0.8492763
-0.2769838	-0.3295363	-0.5531093	-0.1078173	0.6046213	1.045095	0.9309795	1.229339	1.19931	0.8480566	0.478859	0.7050698	1.317151	1.648516	0.7103843	0.3922741	-0.1700983	0.5982852	-0.008963307	0.03175335	0.7279804	0.2670455	-0.2314529	0.2423206	0.000292696	-0.7091193	-0.407587	-1.007687	-0.8637383	-0.9942581	-1.556175	-1.641317	-1.491428	-1.101269	-0.4863174	-0.8329424	-1.410016	-0.8741801	-0.7220008	-0.3816186	0.01376285	-0.2098139	-0.5291791	-0.8410267	-0.1505852	0.1643987	0.099544	-0.000173175	-0.07932841	-0.3255518
-0.07371527	-0.5981806	-0.1165785	0.1177914	1.182254	1.217277	1.186083	1.455693	0.8116401	0.3633395	-0.1051209	0.3055732	0.8458366	1.092436	0.9271334	1.073279	0.6283293	0.9331759	0.8506676	0.1578659	-0.03005682	0.2060464	0.1911056	-0.180826	0.3731712	0.1269543	-0.09607252	0.05270575	-0.5849613	-1.050173	-1.818277	-1.868678	-2.250948	-1.554984	-0.5808111	-0.6896225	-1.525467	-1.222571	-0.9792261	-0.1456141	-0.2212055	-0.4502542	-1.101788	-0.2007219	-0.5901473	-0.5964977	-0.3922242	-0.2634941	-0.4494786	0.28886
-0.5195984	-0.1842134	-0.2369167	0.03419726	0.7502269	1.449234	1.5887	1.067938	0.7051425	0.4167128	-0.3989413	0.1868928	0.1233158	0.7791578	0.1632858	1.127418	1.241072	0.8052111	0.7273835	0.8243758	0.5675332	-0.09668998	0.252982	-0.0586071	0.1050701	0.1492474	0.5538239	0.1228833	-0.7684936	-1.1033	-1.092329	-1.923583	-1.149264	-0.9328379	-0.5850992	-0.4627788	-1.56404	-0.800981	-0.7865914	-0.6850062	-0.4972548	-0.9162504	-0.6969893	-0.6749438	-0.7399072	-1.036673	-0.9042215	-0.7011324	0.3636313	-0.03081447
-0.6106694	-1.096697	-0.3274603	0.1226576	0.1792506	0.9050368	0.9146854	0.9208913	0.1779517	0.4152458	-1.049574	-0.6903809	0.2984561	0.9982309	0.5604612	0.2324637	0.7765072	1.36679	0.9060702	1.064893	0.4418197	0.4572162	0.1634856	0.0721063	0.5495677	-0.4467431	0.07337294	-0.4952023	-1.108893	-1.09741	-1.186079	-1.336268	-1.682925	-0.7284258	-0.8552379	-0.4837035	-1.037929	-0.8014033	-0.6415788	-0.5521509	-0.5670793	-0.412568	-0.6509075	-1.18167	-1.05994	-0.8576064	-1.012265	-0.6776206	-0.3256571	-0.2489207
-0.9001929	-1.27779	-0.7989049	-0.4484325	-0.07431173	0.45882	0.4145378	0.3311859	0.7319718	0.06830374	-0.2313607	-0.537823	0.08459081	-0.2730026	-0.1925493	0.2237003	0.6713986	1.3678	0.7737649	1.159	0.6466031	-0.04773388	-0.3415389	0.2263845	0.6148625	0.6056876	0.02357346	-0.01535432	-1.494864	-0.8581811	-0.7160478	-0.6393635	-0.7154502	-0.8119526	-0.6551955	-0.3245248	-0.6925292	-0.5635116	-0.6664394	-1.090608	-1.393093	-0.596402	-1.500706	-1.202984	-0.980629	-1.28023	-1.35361	-1.009602	-0.8334267	-0.6637649
-1.261631	-1.671952	-1.410364	-0.4778977	-0.4682727	0.4373143	0.4521017	0.5490939	0.3370356	0.1337776	-0.2486316	-0.2510985	-0.4726294	-0.5942368	-0.04491049	0.139523	0.2694515	1.126863	0.8588135	0.3287406	0.7767945	0.3468272	0.04548802	-0.006670743	-0.05438245	0.009045154	-0.01556474	-0.4344283	-0.5998395	-0.8724433	-0.3560418	-0.8633466	-0.7145405	-0.3798403	-0.1723783	-0.4117056	-1.170853	-1.283229	-1.019975	-1.4603	-1.84391	-1.614266	-1.459651	-1.180845	-0.8841704	-0.8544495	-0.6811258	-1.036628	-1.003747	-1.311718
-2.226112	-1.477891	-1.500355	-0.04497994	0.2214101	0.5678091	0.4568601	-0.6059159	-0.07874014	-0.4405002	-0.1938028	-0.1842161	-0.2282224	-0.6346774	-0.1611169	0.04020036	0.9302246	1.201732	0.5208738	0.5945468	0.1950206	0.8113363	0.1880263	0.2148752	0.04097803	-0.3044864	-0.1086929	-0.2589711	-0.5367223	-0.4341839	-0.1568022	-0.6787973	-0.4216104	-0.8525759	-0.7936168	-0.5110826	-0.8187914	-1.023506	-1.956337	-1.739734	-1.833981	-2.248613	-2.003077	-0.9847418	-1.037766	-0.6050242	-0.5361104	-0.3962984	-0.8745716	-0.9522822
-2.045182	-1.766936	-1.402159	-0.3761395	0.5411997	-0.050535	0.4595488	0.4516219	-0.1774668	0.170251	-0.4857192	-0.7039238	-0.1374217	-1.059433	-0.697262	0.04601221	1.007628	1.245017	1.197734	0.4063674	0.276522	0.2259746	0.2202873	0.04234034	0.5947065	0.01218912	0.1808019	-0.08138379	-0.5263884	-0.3992125	-0.5310479	-0.5663408	-0.5850608	-0.7653685	-0.9503519	-0.753691	-1.170653	-0.9411848	-1.143502	-1.618076	-2.15343	-2.072767	-1.936334	-1.187264	-1.154241	-0.4472293	-0.1989223	-1.023859	-1.033637	-0.7424511
-1.224859	-0.9906157	-0.9409329	-0.1798376	0.01720093	0.4969122	-0.1019556	0.1119105	-0.1662126	-0.4270977	-0.483209	-0.924935	-0.3885543	-1.136214	-0.6125711	-0.6093019	0.2003258	0.8394775	0.8088742	0.2899805	-0.7514885	-0.5109096	-0.4112018	-0.2825947	-0.02361348	0.1476656	0.1175798	-0.0194338	-0.3410473	-0.5343054	-0.5990156	-0.9842015	-0.5254005	0.1213399	-0.1700218	-0.8174288	-1.168964	-0.8780815	-1.768659	-1.281797	-1.791465	-1.413171	-2.378753	-1.598	-1.043257	-0.5961871	-0.6625595	-0.5685852	-0.8994311	-0.8398873
-1.095971	-0.6404236	-0.7718024	-0.6544785	-0.1708583	0.4153929	0.2942496	0.3747697	-0.006372108	-0.1772473	-0.9281125	-0.7763749	-0.8558805	-1.477269	-1.710516	-0.9264807	0.06243769	0.6081883	0.4882823	0.4978998	-0.08301661	-0.4687409	-0.2635772	-0.1230489	0.1283946	0.04538593	0.1133842	0.3463768	-0.7345889	-1.005358	-0.971219	-0.8512305	-0.07485403	0.1731432	-0.6413706	-0.8130555	-0.9161246	-0.5547328	-0.4795405	-0.648309	-1.024267	-1.154473	-1.807692	-1.793583	-1.25773	-0.1799703	-0.2758873	-0.158761	-0.6222696	-0.513707
-0.686957	-0.6420168	-0.6211861	-0.5586992	-0.4531385	0.04327454	0.01017199	-0.361169	-0.2639422	-0.5739841	-0.7657802	-0.7484453	-0.7918537	-1.809946	-2.546648	-2.401348	-0.9201984	0.2725998	-0.2604753	-0.3535899	-0.4305224	-0.1969705	-0.169509	-0.1348003	-0.4527679	0.2808987	0.1178072	0.1527835	-0.2885233	-1.109821	-0.9023658	-0.4460799	0.0324593	-0.6928852	-0.8267124	-1.02112	-0.3874688	-0.5629405	-0.07442584	0.3091371	-0.1766161	-0.9110981	-1.369949	-1.26608	-1.331286	-1.051665	-0.9071875	-0.4547944	-0.4069045	-0.5250363
-0.6506045	-0.8613125	-1.001226	-0.8798625	-0.481157	-0.6681015	-0.5570333	-0.7387673	-1.410982	-1.189435	-1.069538	-0.7973765	-1.13175	-1.280588	-1.614933	-1.79918	-0.6905032	-0.5425395	-0.1935317	-0.06306588	-0.9933139	-0.4660116	0.1255916	-0.2342446	-0.2653305	-0.04189548	-0.4545416	-0.2200081	-0.8449832	-0.8026089	-0.6670817	-0.02637996	-0.7175026	-0.890235	-0.5380787	-0.986815	-0.156575	-0.2392749	0.1701147	0.2567971	0.5657717	-0.2226555	-1.097579	-1.366865	-1.183374	-1.404071	-1.078146	-1.019836	-0.8881673	-0.9107673
-0.4533108	-0.2882184	-0.5829424	-0.6100054	-0.5991671	-0.8835249	-1.424273	-1.095727	-0.8073989	-1.338757	-1.458092	-1.11862	-1.393264	-1.770026	-1.566456	-1.218294	-0.554665	-0.6435777	-0.5904958	-0.2284664	-0.2952833	-0.07760799	-0.6029327	-1.145815	-0.7521842	-0.7251585	-0.8712987	-0.4634954	-0.9548127	-0.8613065	-0.9338037	-0.2174914	-0.8405063	-0.508106	-0.255913	-0.747286	0.02755506	0.001279482	0.3715782	0.7458296	0.3179178	-0.04524835	-0.7996343	-0.6667939	-0.8287775	-1.36122	-1.266679	-1.259293	-1.092465	-1.724759
-0.330779	-0.2160918	-0.4610494	-1.154151	-0.7856514	-0.794977	-1.456995	-1.335449	-1.359643	-1.401423	-1.638888	-1.713141	-1.554863	-1.774962	-1.348554	-1.04946	-1.045091	-1.029714	-0.2878789	-0.09674655	-0.2845436	-0.4707667	-0.7654615	-0.9132516	-0.9201644	-0.8118651	-1.690855	-1.61892	-1.421185	-1.206314	-1.173892	-0.5387307	-0.4052861	-0.9641626	-0.005246857	-0.4077242	-0.1266362	-0.136913	0.6588677	1.031396	0.5270454	0.3429459	0.09923134	-0.1906644	-0.8129895	-1.481588	-1.948838	-1.625836	-1.533982	-1.252031
-0.1866176	-0.7310836	-0.6217724	-0.5763503	-1.364414	-1.903525	-2.520881	-1.894246	-1.873056	-2.290295	-2.136028	-1.71081	-1.960135	-2.03247	-1.065613	-1.521149	-0.7217659	-0.8530492	0.1129943	-0.9520666	-0.9778676	-0.9873539	-0.9781885	-1.570365	-0.919437	-1.218078	-1.87535	-2.283463	-1.902106	-1.506959	-0.4255197	0.3986543	-0.2299236	-0.214935	0.2257817	0.5572958	0.001297942	-0.05673407	0.2083733	0.3968174	0.6982003	0.5764566	0.1584311	-0.3764103	-1.00701	-1.369124	-1.695643	-0.9803	-1.143702	-1.072526
-0.06239927	-0.01605356	-0.8480851	-0.8509185	-1.497282	-2.042697	-1.841777	-1.682233	-2.157491	-2.280769	-2.495499	-2.250677	-2.128711	-2.092021	-1.184515	-1.128781	-0.6758612	-0.9201219	-0.5613619	-0.2863744	-0.4305553	-0.6910919	-0.8201917	-1.160574	-1.739127	-1.630322	-1.772672	-2.005166	-2.075205	-1.424459	-0.4488501	0.4434352	0.9650622	0.7373469	1.215915	0.561698	0.2448695	-0.3233017	0.05388133	0.1037778	0.1618936	0.136136	0.07599308	-0.4382288	-0.4847273	-1.190468	-0.7655934	-1.178914	-0.4741715	-1.111139
-0.3848768	-0.3140412	-0.4747993	-0.7928121	-1.279926	-1.559625	-1.41513	-1.650792	-2.296065	-2.659317	-2.615822	-2.410098	-1.738549	-1.54782	-1.553061	-1.380196	-1.089789	-0.6899371	-0.2127891	-0.09055043	0.04327003	-0.2858807	-0.3598592	-0.639654	-1.278006	-1.742803	-1.841242	-1.776982	-1.785789	-1.109687	-0.6325036	0.2339396	0.4735172	0.9151121	1.226255	0.7520282	0.3393199	0.2991722	0.005006148	-0.3361981	-0.4980897	-0.1950807	-0.2372621	-0.755269	-0.8490426	-0.7957801	-0.8283006	-0.7153358	-0.4320332	-0.5487186
-0.8048022	-0.6048321	-0.575851	-0.1025948	-0.9174823	-0.8886383	-0.6253002	-1.219548	-1.768225	-1.897325	-2.178607	-1.780688	-1.431994	-1.155786	-1.263287	-1.27883	-0.4863059	-0.3459731	-0.4375877	0.1098223	0.3928423	-0.4065624	0.07890698	-0.4189412	-0.8090287	-2.058795	-1.530226	-1.57876	-1.974167	-1.185252	-0.4222835	0.06190036	0.2752682	-0.0634654	0.8096103	0.9736911	0.7194949	0.8858093	0.4429555	-0.03576854	-0.8232769	-0.8840392	-0.7284713	-1.338485	-1.096778	-0.9296861	-0.9386843	-0.902837	-0.5150721	-1.06779
0.02461487	-0.3181606	-0.08637217	-0.2268477	-0.8731919	-0.6809674	-0.658515	-0.5808049	-1.066075	-1.350785	-1.814153	-0.7160076	-1.315135	-1.3607	-1.437586	-1.090157	-0.4302299	0.1302763	-0.5101558	0.1795158	-0.07311803	-0.2636515	-0.3954102	-0.9344964	-1.334874	-1.519078	-1.621102	-1.707426	-1.239634	-1.228327	-0.3710284	0.1541944	-0.2051439	0.5799538	1.087785	1.6325	1.565383	0.8087933	0.649478	-0.4537396	-1.240882	-0.8598965	-1.332527	-2.001244	-1.858937	-1.394536	-1.308251	-1.628607	-1.62675	-0.9843963
-0.3516112	-0.5524998	-0.2767378	-0.3998791	-0.5307324	-0.6103128	-1.000471	-0.9983911	-1.384498	-1.086378	-1.524171	-0.9091522	-0.9662266	-1.169086	-1.260665	-0.6803515	-0.3252603	-0.02242809	0.2090323	0.732403	0.08098313	-0.1525435	-0.4090707	-0.4689886	-0.444439	-1.19784	-0.9141227	-0.8921329	-0.2251158	-0.3002495	0.07136143	-0.1642827	-0.1950119	0.4363672	1.019128	2.088338	1.519045	1.061542	0.2035496	0.07170932	-1.043595	-1.513417	-1.091392	-1.696779	-1.882807	-1.475237	-1.449105	-1.13234	-1.411621	-1.917574
-0.948283	-0.3202832	0.02987191	-0.4713586	0.7687781	0.2258158	-0.4788277	-0.4190289	-0.5624797	-0.3982604	-1.108678	-1.23434	-1.016781	-0.5663092	-0.59627	-0.1653574	-0.404068	0.4991247	0.2267486	0.1447056	-0.3414677	-0.2793909	-0.4265036	-0.4057573	-0.6098805	-0.7243435	-0.6036733	-0.2601366	-0.3179418	0.8198154	0.1178618	0.2410883	0.5994411	0.5732119	1.159913	1.652987	2.053843	1.35796	0.8782752	0.1707923	-0.6105808	-0.4176433	-0.6794568	-1.511052	-1.780457	-1.780365	-1.308698	-1.145342	-0.892843	-1.136287
0.117415	-0.5692885	-0.05978976	0.2345451	0.3341826	0.5437476	0.4008118	0.4793479	0.5870261	0.2021809	-0.182623	-0.4287623	-0.8428883	-0.680572	-0.08945408	0.02323745	-0.4805007	0.06879489	0.5182965	0.7479965	0.3047934	-0.01653061	-0.2077601	-0.5430134	-0.4329583	-0.01060404	-0.05453113	-0.244548	0.2256807	0.7374513	0.9861355	0.6655503	0.5049004	0.9192784	0.9953972	0.2827296	1.208374	1.385068	1.013904	0.5556127	-0.2548433	-0.5392713	-0.4542936	-1.218753	-1.950357	-1.681657	-1.600373	-1.558678	-0.8145195	-1.521627
0.2704478	0.3259923	0.4270411	0.1929418	0.6431047	0.787736	-0.01942353	0.1883731	0.9612249	0.5963381	0.3335984	0.08779488	-0.3263095	-0.6173816	0.0187706	0.0520854	-0.5596467	0.1751308	0.1883611	0.6944141	0.3377151	0.1787447	-0.5633394	-0.3163099	-0.7548146	0.1875682	0.03399767	0.5288816	0.5903178	0.3315503	0.472114	0.7998254	1.165846	1.065198	1.300629	0.2767389	0.9247303	1.091107	0.5074166	0.6470756	0.3562858	-0.5585727	-1.290078	-1.87755	-2.092644	-2.485104	-2.041799	-1.728959	-1.863217	-1.76473
0.5617681	0.6382413	0.4852459	0.6775468	0.8551874	0.4629907	0.6380455	0.5557757	1.215006	0.9278335	0.2478948	-0.3450118	-0.08722598	-0.1265948	-0.2284087	-0.8023476	-0.4010958	0.1239281	0.7638358	0.8085782	0.7230129	0.4127489	0.1298721	-0.09510667	-0.9596021	-0.09682533	0.02213421	0.8394652	0.6185357	0.3498295	-0.0391456	0.9500212	0.7415063	0.5950232	0.7667276	0.1838545	-0.02940862	-0.4048997	-0.1138872	-0.00591378	-0.1731465	-1.497414	-1.187187	-1.691049	-2.166847	-2.334047	-2.402242	-1.398958	-1.058926	-1.83251
-0.1438728	0.001106651	0.5105293	0.2763196	0.4780024	0.4078284	0.8601768	0.7782571	0.606534	0.4603897	0.455589	0.6495699	0.35447	-0.0423176	-0.8495267	-0.8335083	-0.08143418	0.6186182	0.381133	0.1464611	0.9623201	1.23055	0.4235162	-0.6057106	0.105779	0.1432151	0.1472982	0.1906739	0.2690876	0.008571142	-0.1451253	0.5271544	0.3973492	0.8729535	0.6359276	0.9361374	-0.04450551	-0.5535375	-0.8895613	-0.8750524	-0.7195305	-1.236928	-1.673279	-2.108847	-2.487612	-2.36282	-2.085289	-1.503734	-0.6569825	-1.206005
-0.3527395	-0.5592972	0.02382394	0.04759162	0.2053915	0.05540104	0.06400908	0.3034634	0.08695965	0.4966381	0.390065	-0.05115344	0.2859449	-0.07181731	0.1747174	-0.03735374	-0.1929174	0.1191723	-0.1939709	0.6174711	0.7752671	1.313264	0.7228113	0.212071	0.1975708	0.629988	0.9078675	0.1858603	0.4545121	0.2938446	0.4358136	-0.05845434	0.9065319	1.362898	0.6873237	0.1988463	-0.9117976	-0.8401836	-1.927431	-0.7430066	-0.7736375	-0.9623308	-1.585661	-2.207974	-2.83824	-2.540583	-2.4848	-1.875574	-0.5892158	-0.01261175
0.3142616	-0.001315367	-0.2732306	0.09555429	-0.1591797	-0.09112166	-0.1815537	-0.02379516	-0.3009018	-0.1747304	-0.3447605	-0.4848727	0.2702467	0.5277815	0.2727819	0.3882446	-0.1269694	0.2258391	0.4907439	0.6086146	0.329724	1.468674	0.4873719	-0.1119083	0.8110584	0.7103311	1.062267	1.051437	0.8124275	0.4380203	-0.01524788	0.323883	0.7208849	1.021963	0.4327246	-0.5368669	-1.13429	-1.29281	-1.033747	-1.053178	-0.8461398	-1.769178	-1.939301	-2.024208	-3.000903	-3.300052	-2.370855	-1.532163	-1.079498	-0.1579413
0.8273343	0.1354736	0.009377286	-0.4002613	-0.5484497	0.005245526	-0.03860787	0.4206967	0.2650063	-0.7740162	-0.7677513	0.09100282	0.8050458	0.9238601	0.4371025	0.4436794	0.2174247	0.523892	1.12172	1.638105	1.456948	1.472893	0.9634622	0.3908176	1.298892	1.281574	1.451534	1.341106	1.336758	0.8292241	0.537703	0.6638066	0.7352142	0.8499847	0.5495967	-0.5786445	-1.066638	-1.430874	-1.400216	-1.099158	-1.521695	-1.527097	-2.270501	-2.773869	-2.79362	-3.055002	-2.618733	-1.693244	-1.410097	-0.6451717
0.8077586	0.6225218	-0.1337548	-0.4559395	-0.1026306	0.03992197	0.820217	0.6271712	0.4881223	0.2454655	-0.4215186	0.498062	0.1583199	0.9451045	1.467952	1.37877	0.806359	1.180456	0.9215864	1.382287	1.320358	1.283642	1.188682	1.279298	1.215735	1.439938	1.263983	1.177564	0.7360319	0.5955576	0.7304555	0.740874	0.06875513	0.515238	-0.1340217	-0.3174413	-0.8234649	-0.7831535	-0.4334714	-1.063433	-1.115527	-1.693914	-2.319549	-2.218013	-2.638834	-2.779443	-2.137273	-1.759915	-1.543839	-0.9978589
0.9071513	0.7792633	0.7300175	0.873788	0.01844622	0.671836	0.9625709	0.6355802	0.1799892	0.2734383	0.6388034	0.4512167	0.5079688	1.662036	0.9549826	1.439357	1.143365	0.3204456	0.7448088	0.842075	0.6155289	0.8408691	1.275188	1.217241	1.192466	1.399296	1.329611	0.9747907	0.9212177	1.006643	0.719884	-0.1995807	-0.5235237	-0.2116707	-0.5281305	-0.6073646	-0.4717012	-0.917478	0.09937329	-0.5750619	-1.504627	-1.391513	-2.406912	-2.432646	-1.956998	-2.299866	-2.445065	-2.317272	-1.600956	-1.054441
0.258089	0.4155916	0.4845428	0.6654169	0.7700679	0.7308383	0.8070922	1.256307	0.8392917	0.3192698	0.4468459	0.6537822	0.5247005	0.5812903	1.132937	1.509284	1.229987	1.233017	0.9027319	1.093184	1.054747	0.8598119	1.565001	1.212641	1.276075	1.617056	1.42078	1.55554	1.160676	0.9687452	0.9142985	0.1780148	-0.5255542	-0.1423987	-0.7260319	-0.2522157	-0.07634604	-0.6820852	-1.000946	-1.485316	-1.256024	-1.952738	-1.87064	-2.09695	-1.865189	-1.894185	-2.426629	-1.637112	-1.21393	-0.7474713
0.1464321	0.4179283	0.5687375	0.8897308	0.6111483	0.9687945	0.5678358	0.9209895	0.6440085	1.052156	0.6393551	0.3611806	0.04163039	0.1501237	0.3196306	0.9139887	0.9285735	0.615008	0.2661403	1.080391	1.413256	1.048246	0.5688071	0.7000581	1.366144	1.682601	2.023846	1.892772	1.21818	1.834563	0.2387097	-0.2693088	-0.4213863	-0.6992884	-0.9673239	-0.02587545	0.09896976	-0.93488	-1.204642	-1.390499	-1.706998	-1.919255	-1.410713	-1.469661	-1.807139	-2.318669	-1.935145	-1.787654	-1.573482	-1.200346
0.489367	0.5783255	0.811634	1.202542	1.061457	1.337183	1.006808	0.6388084	1.027581	1.312223	0.9890969	0.275112	-0.1329721	-0.226833	0.1512807	0.8016387	0.5578081	0.1239738	0.4681138	1.483137	0.9847153	0.2960526	0.7225951	0.5482075	0.8197436	0.8386103	1.212424	1.178783	0.9125647	1.138373	0.2759894	0.5923351	-0.3701255	-0.2882246	-0.3845213	0.1242265	-0.06985756	-0.7208887	-0.8352404	-0.9004238	-1.633973	-1.549891	-1.463236	-1.766177	-1.70482	-2.247385	-2.707759	-2.261233	-1.848821	-1.217474
0.4293902	0.5588519	0.7116653	0.9195151	0.7277532	1.293886	1.252935	0.5858356	0.9203855	1.065937	0.4903701	0.4132	0.1117865	-0.1951067	-0.02361787	0.2867116	-0.04144829	-0.04080582	0.569537	0.5151034	0.1519862	0.5011233	0.6848874	1.110731	0.9081563	0.3563027	0.7756241	0.4992829	0.2601819	-0.2040576	-0.2279523	-0.2729744	-0.5149705	-0.2459223	0.6804436	-0.3878381	-0.4442922	-0.6902691	-1.128151	-0.7611701	-1.731241	-1.42507	-1.711332	-2.144328	-1.665208	-2.235138	-2.352388	-2.113818	-1.123814	-0.9492675
0.3773313	0.5831764	0.1012044	0.6033731	0.8355227	1.574342	1.422014	0.4810127	0.7178227	1.085	0.5820171	0.1609763	0.1817546	-0.3136086	-0.4859156	0.1925285	-0.4717756	-0.453191	-0.06355066	-0.1089554	0.02736422	0.0724476	0.07572044	0.9855089	1.086222	0.750285	0.7353628	0.4591428	0.2893551	-0.3890588	-0.6737413	-0.6362468	-0.8602398	-0.4455916	0.1976555	-0.4590388	-0.6456083	-0.7820053	-0.7864727	-1.469304	-1.418052	-0.8934244	-1.336126	-2.073197	-2.234141	-1.854298	-2.083692	-1.824516	-1.161792	-0.4721679
0.1958688	0.9007857	0.534749	0.6996235	1.91358	1.040391	1.14483	1.040607	0.6888154	0.7816886	0.5128402	0.210333	0.1827601	-0.3846214	-0.3838961	-0.7659072	-0.3179037	-0.4506257	-0.662097	-0.9109119	-0.9346256	-0.01210574	-0.03390236	0.3558906	0.5000251	0.5065197	-0.1088292	-0.1990793	-0.2555645	-0.2216401	-1.136204	-1.054115	-1.055303	-0.0378471	-0.1905238	-0.5284144	-0.5484093	-0.6136795	-1.215024	-1.251254	-1.188309	-1.000419	-1.203072	-1.41189	-2.209899	-2.166617	-1.927888	-1.301723	-0.9364005	-0.4546085
-0.07140996	1.024055	0.4955456	0.9490065	2.004454	1.091153	0.3962419	0.009066059	0.5823013	-0.3108962	0.03613031	0.299529	0.5042863	-0.127562	-1.256244	-0.3365119	0.2763428	0.3763921	-0.4508416	-0.6128062	-0.4717142	-0.4601652	-0.453374	-0.1940963	-0.1876929	0.2824327	-1.022117	-0.8607856	-1.135822	-0.6726291	-0.4818351	-0.7462585	-0.6952668	-0.2890063	-0.0466743	-0.5861912	-0.8256316	-0.3755912	-1.284517	-0.9470249	-1.278089	-0.8859533	-0.8965045	-1.729096	-1.403341	-1.562032	-2.126855	-1.269528	-0.4274225	-0.2041635
-0.1647709	0.4323098	0.7118191	0.9925837	1.516697	0.5928465	0.2609111	0.6462439	0.08431712	-0.242831	0.08408964	-0.3013144	0.7976035	0.2133137	-0.6825382	-0.1787706	0.3784381	0.5656469	-0.1160049	-0.4996363	-1.007816	-1.290032	-0.241639	0.2230886	0.3164294	-0.5344703	-0.5110896	-1.357367	-1.33809	-1.244731	-0.429451	-1.003702	-1.02619	-0.5873614	-0.5136914	-0.9876114	-0.3783559	-0.6715404	-0.4157721	-0.3748893	-0.166994	-0.764882	-1.542217	-1.894935	-1.779244	-2.540266	-2.16039	-1.408106	-1.040696	-0.7416071
0.09530478	0.2553161	0.5362244	-0.1768202	1.102159	0.7113782	0.5971794	-0.2774357	-0.7126687	-0.126741	-0.5329855	0.1078576	0.4742605	0.1611474	0.01907807	0.1316155	-0.2189809	-0.2173591	-0.9524966	-0.9512971	-1.008365	-0.6617828	0.05444755	-0.3482515	-0.5915834	-0.7986522	-1.267157	-1.79344	-1.714449	-0.9685435	-1.242155	-1.139405	-1.16453	-0.9631339	-0.3620844	-0.1614255	-0.4323697	-0.4027058	-0.2399418	-0.07986337	-0.5343396	-0.7957838	-0.5178807	-1.941618	-2.360741	-2.437989	-2.452801	-1.828093	-1.243505	-1.022259
0.1469401	0.7018204	0.3042294	-0.183032	-0.1455665	-0.5352368	-0.2781588	-1.154775	-0.8655873	-0.6032766	-0.1891539	0.3751747	0.04224077	-0.02940393	0.4844178	0.09343912	-0.419317	-0.6268656	-0.9150896	-0.982167	-1.044833	-0.6129882	-0.3075085	-0.4105327	-0.5963658	-1.112949	-1.290056	-1.801173	-1.611543	-2.046523	-1.106279	-1.337221	-1.181781	-0.8614797	-0.4296448	-0.4432308	-0.3161839	-0.204142	0.5989269	0.1331487	-0.1339014	-0.4138355	-1.551987	-1.863771	-2.360245	-2.206843	-2.361857	-1.685627	-1.819169	-1.412987
-0.544279	-0.1983074	0.3298643	-0.2083005	-0.9157749	-1.01385	-1.183656	-1.231053	-1.030067	-0.6199436	-0.02409648	0.35555	0.2348871	0.5531768	0.5692569	0.6136536	0.03417094	-0.2160705	-0.7268638	-0.4241583	-1.28133	-0.3058484	-0.1382242	-0.7981396	-0.9242992	-1.068387	-1.210022	-1.449358	-1.082712	-1.649308	-1.247416	-1.125803	-0.5917831	-0.6079729	-0.07436868	0.02624284	-0.4435879	0.07482772	-0.3750199	0.5530677	0.1392766	-0.4425546	-1.067086	-1.83065	-1.576315	-1.657254	-1.670925	-1.54593	-1.283269	-1.165229
-0.6963522	-0.7588188	0.01408435	-0.7624193	-1.057386	-0.9338195	-1.122677	-0.5154266	-0.6111747	-0.3387624	-0.1434916	0.228595	0.3545812	1.007022	0.4313818	0.5137022	-0.0913995	0.114271	0.04475913	0.003669962	-0.6386813	-0.7632688	0.1311456	-0.2687674	-1.364908	-0.6735098	-1.163637	-0.6434971	-0.6540496	-0.9548825	-0.7087689	-0.3239627	0.0723236	-0.1103635	-0.1698196	0.06468986	-0.08678337	0.2779939	-0.1210882	-0.4189365	0.04055113	-0.6161634	-0.9801061	-1.026064	-1.106456	-1.553491	-1.423967	-2.098808	-2.221362	-1.875409
-0.5149417	-0.7697636	-0.2937639	-0.7923855	-1.196715	-0.857504	-0.7018941	-0.1180869	-0.2702014	-0.4190757	0.03551215	0.4497458	0.4705097	0.5836492	0.152638	0.4261798	0.288013	0.05213912	-0.02345976	0.2021587	-0.2400997	-0.2598859	-0.265274	-0.4210286	-0.4654891	-0.6466066	-0.5139322	-0.7423798	-0.9327977	-1.065211	-1.114442	-0.8868548	-0.3218902	-0.1077204	-0.491968	0.1003642	0.01099953	-0.164772	-0.07037434	0.1194909	-0.221263	-0.6535056	-0.6025074	-0.4038815	-0.6327293	-1.110919	-1.024831	-1.076687	-1.557412	-1.603829
-0.9866558	-0.7408955	-0.8607781	-0.7655927	-0.9247344	-0.8123557	-0.2660193	0.0956725	0.2760773	-0.07874834	0.6973086	0.9890402	0.7688602	0.5122151	0.165796	0.2405508	-0.005831885	-0.009579843	0.3699566	0.7108718	-0.04838667	-0.389626	-0.4686433	-0.6470145	-0.7104295	-0.5528581	-0.9270418	-0.9356929	-1.32558	-1.677725	-1.652801	-0.8745836	-0.568182	-0.3030982	-0.1504088	0.4965556	0.2980859	0.5316799	0.1613703	0.8093004	0.6093859	-0.2470883	0.0813216	0.04093298	-0.06994138	-0.4603619	-0.2970731	0.04728037	-0.4885933	-1.373887
-1.091279	-1.695415	-1.252502	-0.1906495	-0.9050542	-0.08388765	0.1931194	0.4663981	0.6718745	0.4069108	0.01237847	0.6045779	0.180725	0.3818631	0.5649192	0.5178933	0.5662464	1.226026	1.102841	0.7548104	0.04813323	-0.7728133	-0.7703049	-0.39333	-0.8078404	-0.7543147	-0.853145	-0.6421356	-1.331787	-1.465994	-1.528175	-0.9591892	-0.6136802	-0.2396053	0.1063258	0.4008925	0.8675476	0.6595483	0.571994	1.02233	0.7534159	0.4402057	0.7067518	0.2568194	0.001521743	-0.3791133	-0.3032351	0.7027978	-0.3647999	-0.5379219
-0.8955697	-1.372923	-0.4779016	-0.2961328	-0.3577404	-0.3076967	0.2556639	0.4833679	0.172058	-0.3881285	0.05850985	0.5943666	0.2966537	0.4585966	0.7698081	0.7304374	1.38489	1.002687	0.8443923	0.7895247	0.07962657	-0.3083057	-0.7636319	-0.4945621	-0.5853159	-0.2066618	-0.3410882	-0.9018335	-1.243087	-1.287578	-1.618002	-1.716912	-0.3467093	-0.5089939	-0.1458195	0.5451384	0.488312	0.5245481	0.3977748	1.063125	1.202577	0.9687545	1.010972	0.4151093	-0.5520614	-0.08468413	0.1444892	-0.05785666	0.04314226	-0.2834708
-0.5589918	-0.9802745	-0.3910792	-0.589508	-0.96288	-0.1183508	0.7086837	0.5799334	0.8810191	0.3933829	0.3649881	0.1814084	0.2501792	0.8570878	0.5021606	0.08736353	0.6632121	1.200247	0.736709	0.8550725	0.5154159	0.2367544	-0.2543547	-0.3208581	-0.2799584	-0.1647481	-0.3316624	-0.3530969	-1.011017	-1.273451	-1.890943	-1.433762	-0.403845	0.1896248	0.6626639	0.562034	0.798681	0.4707466	1.304497	1.378605	1.424837	1.00024	0.5976388	0.2349629	0.2392119	0.9187846	0.00626209	0.002755498	-0.6099113	-0.02526785
-0.2100628	-0.5963746	-0.01522326	-0.1264624	-0.7598472	0.29244	0.1040527	0.4519037	0.5552907	0.7640992	0.5699473	0.6131346	0.2898599	0.404291	0.2570848	0.3234389	0.08823021	0.6730126	0.890224	0.5279306	0.09353539	-0.08601477	-0.1993897	-0.4959632	-0.3324794	-0.371161	-0.4902235	-0.2642006	-0.4945259	-0.7070808	-1.239961	-1.429466	-1.1722	0.1548263	0.6584386	0.4775707	0.6751541	0.8966266	0.6849263	1.139271	1.14787	0.9657427	0.8515401	0.4931562	0.3545808	0.6947181	-0.05941313	-0.1399477	-0.4206627	-0.1883597
0.2264479	-0.186989	0.1708646	-0.1954016	-0.2418112	-0.3345804	0.6948919	0.8033901	0.5412981	0.9946835	0.8463321	0.5734015	0.7126573	0.2663308	0.2180626	0.1861965	0.1131639	0.01273113	-0.01320215	-0.05135758	-0.07313531	-0.2157922	-0.4143525	-0.9968557	-0.0112839	-0.7039768	-0.3239866	-0.6601115	0.09529619	-0.002544311	-0.4493763	-0.9187138	-0.77997	0.09935955	0.05583882	0.2106046	0.850519	0.3689062	1.119083	0.9968301	0.5295236	0.389226	0.0721908	0.6496829	0.443378	0.7476659	0.4100356	0.2995254	0.2884717	-0.363657
0.4175968	0.1946608	0.002294488	0.1943654	-0.4807634	-0.2222724	0.172131	0.7473115	1.268578	1.155666	0.7320241	1.121792	1.293026	1.001703	-0.3141631	0.1083468	-0.0304931	0.1510091	0.256918	-0.2499185	-0.8477082	-0.427449	-0.04741364	-0.3669856	0.2434036	-0.3536368	-0.3334883	-0.4592393	0.01840228	0.2495185	0.01854666	0.1127553	0.2827697	-0.3905636	-0.5672821	0.05092752	-0.09016368	0.22514	0.2574207	-0.03873273	-0.305513	0.002049745	0.02223494	0.5544904	0.7666641	0.7297119	0.6050056	0.3093708	0.09048715	0.007616614
0.3457948	0.1741991	0.2445149	-0.128445	0.1346054	0.5120805	0.584888	0.4866124	0.9483005	0.8691821	0.8693951	1.184921	0.5613657	0.349281	-0.5074652	-0.5018459	-0.4944956	-0.5904456	-0.4450188	-0.4685425	-1.148613	-0.8077509	-0.4035402	-0.4821367	-0.6742247	-0.3966137	-0.5793587	-0.4828561	-0.2534211	0.1688842	0.286893	0.1198534	-0.1603766	-0.3804608	-0.3216898	-0.6822431	-0.4871881	-0.7853268	-0.3456447	-0.01905666	-0.284214	-0.09692466	0.5189716	0.1588153	1.034551	0.62885	0.5944644	0.4848353	0.2460335	0.05623554
-0.4155491	-0.04067476	-0.3372691	-0.1498201	-0.008442807	0.1851142	-0.008850908	0.3412985	0.7408886	0.9238934	0.8743019	0.9421171	0.1220001	0.02924993	-0.3252372	-0.5629045	-0.5997807	-0.3428149	-0.272958	-1.203972	-1.3399	-1.041081	-0.6271091	-0.5870785	-0.3896955	-0.2019407	-0.4855968	-0.8487073	-0.1558736	0.09487488	0.984259	0.2722492	-0.04990141	-0.2084581	-0.4463213	-0.3011723	-0.5109474	-0.6605014	0.05091321	-0.5248769	0.429968	-0.3001083	0.5789181	0.2377697	0.3794333	0.5705945	1.374651	0.727844	0.1103035	0.1224707
0.06454155	-0.1887067	0.2713921	-0.6233591	-0.5439529	-0.3422385	0.2727923	0.09114412	0.5119784	0.4112251	0.2006406	0.4528047	-0.3315995	-0.796368	-0.8688056	-0.8616307	-1.325285	-0.4617761	-0.6056746	-1.228554	-0.9880622	-0.9409442	-0.96156	-0.5603955	-0.8071634	-0.2147753	-0.6682258	-0.4929205	-0.1073221	0.1897959	0.505468	-0.04077126	0.2609698	0.3148623	0.1815501	-0.2782943	-0.2262879	0.2073003	0.5344769	0.3815816	0.5612894	0.9275083	0.2633736	0.1022731	0.2758372	0.169947	0.862222	0.329195	0.2141892	0.448621
0.3616087	0.3054787	0.09864696	-0.08271483	-0.3736669	-0.3714715	0.1095323	0.8466694	0.06659543	-0.04853753	-0.306155	-0.2472658	-0.6524367	-0.3641679	-1.269746	-1.136682	-1.050977	-0.9365139	-0.842624	-1.093972	-1.195064	-1.342473	-1.596615	-1.205544	-1.273203	-0.6623066	-0.9305657	-0.9575923	-0.7090249	0.1775225	0.2006118	0.1772352	0.09854729	0.5057425	-0.04646882	-0.1014318	-0.1345912	-0.2568084	0.3220233	0.4458356	0.4203355	0.5159643	0.4583931	-0.118288	-0.07100215	-0.1386732	0.3607866	0.2818754	-0.2829197	-0.5235519
0.0341795	0.2132671	-0.44986	-0.1803455	-0.4472687	0.2533439	-0.163043	-0.1479882	0.04443232	-0.4897474	-0.5509499	-1.225851	-0.6673848	-0.4739165	-1.410052	-1.587316	-0.8182542	-0.4840821	-0.2170167	-0.8324253	-1.547177	-1.246789	-1.109605	-1.438582	-0.9195844	-0.762847	-1.428571	-1.233032	-1.22143	-0.3909904	0.2758798	0.01334634	0.1429788	0.1913081	0.3426122	-0.09425575	-0.2403655	-0.35066	-0.6456278	0.4273017	0.900344	-0.06332496	0.2480151	0.2218979	-0.2370705	0.2380893	0.4289311	0.06846054	-0.5683031	-0.871444
0.05058902	-0.2085965	-0.5480835	-0.3528463	-0.2124751	0.1041419	0.5505481	0.2395907	-0.3228106	-0.6716811	-0.877478	-0.860116	-0.6479767	-0.4554221	-0.781201	-1.138169	-1.704872	-0.1262118	0.2267803	0.2300339	-0.4577292	-0.5008293	-0.9808864	-0.8047412	-0.8333905	-0.3941371	-1.426127	-0.9841965	-0.8403838	-0.2593583	0.3678333	0.3995002	0.8052396	0.5899996	0.1569903	-0.4640052	-0.04630397	-0.03469255	-0.401185	0.03973579	1.14266	0.3500375	0.05747523	0.2318552	0.3361482	0.4425311	0.4988502	0.2424408	-0.08319321	-0.9612511
0.8683986	0.6551987	-0.09941931	-0.1394214	0.3639515	0.09212994	0.4343854	0.1528477	-0.3064667	-0.4165009	-0.9198713	-0.7288855	-0.4782195	-0.3159243	-1.41809	-1.020681	-0.6503304	-0.7119246	0.3869945	0.578535	0.1519355	0.03259243	0.3799361	-0.5504903	-0.8777299	-0.4714416	-0.2574345	-0.5046584	-0.5283595	-0.3152379	-0.2984099	0.7160497	0.5509266	0.1977142	-0.3748036	-0.1703909	-0.223634	0.1890246	0.596493	0.9566153	0.7441949	0.9361395	0.7936743	0.7996134	0.3967892	0.5887172	0.8684809	0.09487376	-0.2132312	-0.8902613
0.7706024	0.5600001	-0.0130071	0.6460035	-0.3071426	0.4041629	0.7223648	-0.1423065	-0.05863103	0.1530593	-0.09188531	-0.667937	-0.9859344	-0.8760332	-0.9590135	-0.7574048	-0.6026949	-0.07887435	0.1622962	0.2590566	0.005687142	0.4529004	0.2174765	-0.1072384	-0.09801952	-0.07926875	0.1849303	0.1657894	0.006106966	-0.3874343	-0.1763334	0.1695572	-0.1229733	-0.1197284	0.2151814	-0.1124022	-0.3035471	0.09211591	0.8421034	1.241799	1.145044	1.133502	0.8564329	0.644563	1.137581	0.6225521	0.7675019	0.2280347	-0.1896989	-0.8788785
0.749433	0.6732175	0.3253141	0.9196009	0.3634587	0.8655754	0.6078791	0.6996116	-0.1290592	0.4163043	0.1081706	-0.04856054	-0.6688487	-0.5852995	-0.4890286	-0.6412551	0.01482055	0.2339473	0.4580407	0.07894168	0.3708488	0.2679342	0.3704807	0.5144916	0.8173271	0.4568752	0.3113164	-0.4318466	-0.07317882	0.184235	0.690413	0.3997338	-0.1280829	0.05370757	-0.07673119	0.4861755	-0.1764472	0.1660378	0.2828698	0.5664634	0.4854457	0.8831439	0.8817988	0.9361687	0.6902439	0.7272016	1.157612	0.5319595	-0.3200923	-0.7210139
0.6942567	0.4592443	0.03224424	-0.06598525	0.08180409	0.645647	0.4231495	0.4330002	-0.1357976	0.7486026	0.1716466	-0.8717451	-0.8089464	-0.09527883	-0.4180057	-0.2291216	0.3477303	0.9159675	0.4289253	0.325719	0.4003909	0.4589665	0.3015042	0.3774113	1.072651	0.6375065	-0.9107918	-0.6243449	-0.7720374	-0.4134664	0.04033177	-0.03494649	-0.4942367	-0.4860491	-0.4742416	-0.319711	-0.6169225	-0.2431279	-0.2505984	0.06074327	0.1081569	0.5923679	1.218595	1.066206	0.8106466	0.9009886	0.3786282	0.1419605	-0.3570021	-0.209587
0.7034001	-0.4557848	-0.6203394	-0.5563194	-0.4493664	0.02022731	0.3776379	0.3711322	0.1625338	0.5438295	-0.1582119	-0.3902971	-0.4278965	-0.2460594	-0.6673881	-0.4546861	0.3762576	0.06007269	0.8773577	0.2877151	1.101859	0.6537611	0.4474915	0.07365829	0.3922234	0.4573923	0.0963985	-0.240173	-0.7881712	-0.1133559	-0.204753	-0.3474724	-1.343058	-1.409501	-0.7629284	-0.2922458	-0.0452846	-0.1625963	-0.2337222	-0.1401917	-0.3489599	0.2843203	0.8025679	0.7882729	0.1808479	1.032063	0.7833558	-0.4225727	-0.3282196	-0.4031017
0.2608873	-0.5145558	-0.5153922	-0.5876003	-0.4698764	-0.405573	0.03153856	0.1862868	0.4920999	0.7077294	0.4712446	0.1504313	-0.3710998	-0.904304	-0.989769	-0.5247998	-0.5971836	-0.9027514	-0.2629402	0.3735059	0.3278334	0.007620449	0.02613379	0.05695141	-0.02247109	0.5463995	0.1939758	-1.059852	-0.8980594	-0.7252972	-0.6431524	-1.172054	-1.647007	-1.843376	-0.8037003	-0.3976278	-0.2407486	-0.5628856	-0.5027313	-0.3621403	0.02451441	-0.2191301	-0.1745262	0.2950301	0.6730143	0.4544479	1.028521	0.02107041	-0.02440258	-0.125836
-0.4000105	-0.6907754	-0.5574225	-0.4285044	-0.502062	-0.2231059	-0.5098354	-0.2253389	0.2695731	0.4867483	0.2876625	-0.1295771	-0.167356	-0.5969913	-1.507975	-1.10414	-1.557914	-0.9559348	-0.3973555	-0.06213281	0.1191752	-0.3197363	-0.9353048	-0.8382039	0.1540274	0.3664628	-0.2851025	-0.8939276	-0.7654655	-1.245308	-0.8719618	-0.7719435	-0.8763419	-1.05609	-0.403634	-0.7591696	-0.7186372	-0.8288061	-0.7955176	-0.3380236	-0.1617514	-0.362828	0.4252403	0.1372752	0.4332325	0.6829371	0.5639872	0.4111842	0.1447097	0.2039779
0.01194878	-0.7127602	-0.3225755	0.225911	0.07670307	-0.4369848	-1.030721	-0.7210017	-0.2555678	-0.06105911	0.05691267	-0.2865684	-0.6295713	-0.9225318	-1.02683	-1.194425	-1.20649	-0.9230238	-1.153308	-0.3884074	-0.4754264	-0.6121303	-0.5560104	-0.3130005	0.03364796	0.04426201	-0.1517416	-0.4562958	-0.3382715	-0.6329683	-1.525509	-0.2971913	-0.6911336	-0.9390066	-0.9685963	-0.5275588	-0.6898765	-0.9159132	0.06237564	-0.08142163	-0.6260653	0.271729	0.2671147	-0.04473272	0.6919261	0.6733321	0.8245025	0.2901269	0.4845485	0.5110675
0.2951177	-0.1874099	-0.2332686	0.05432048	-0.1908448	-0.3154816	-1.203791	-1.058648	-0.6771653	-0.724955	-0.585022	-0.3779869	-0.48993	-0.3052169	-0.8549837	-1.375627	-0.3658795	-0.4498843	-0.09715972	-0.1470921	0.2275044	-0.697005	-0.3873164	-0.08491638	-0.4374958	-0.4914061	-0.1868702	0.005349753	0.5588647	-0.7204416	-1.565027	-1.175543	-0.4716089	-0.141337	-0.636616	0.2583483	-0.2069681	-0.040404	0.1984979	0.2726193	-0.03694356	-0.1276635	0.2301026	-0.2171129	0.7830007	0.5229379	0.6506537	0.06005475	0.5963611	0.05341659
0.7160761	0.4165949	-0.01778534	0.4430625	0.3540568	-1.010267	-1.375493	-1.709199	-1.252364	-1.310951	-1.071819	-0.902323	-0.5297978	0.006131738	-0.6551124	-0.7923676	-0.6401057	0.02815978	-0.2109397	0.0291055	0.5657031	0.1222754	0.1178869	0.07453849	-0.1258781	-0.4852487	-0.2394231	0.1310741	0.2802544	-0.350609	-1.144454	-1.082641	-0.3666627	0.02454047	-0.6309281	0.2484071	0.2522453	-0.2400439	-0.09435287	0.341036	0.1274772	-0.05645407	0.1799428	0.180805	0.5130282	0.4029741	0.4547484	0.3274063	0.4025567	0.05352562
0.5352543	0.5619116	0.09666541	0.2423397	0.1298626	-0.470325	-1.401845	-2.221265	-2.022184	-1.695717	-2.010607	-1.292229	-0.4189818	0.4603116	0.2283997	-0.4420877	-0.2270027	0.1220264	0.4070836	0.345729	0.2598376	0.2668075	0.1796817	-0.03325218	0.09747377	0.3763682	0.5004112	0.1426926	0.02424743	0.0374463	-0.06071764	-0.4037955	0.04887621	-0.4914275	-0.1970934	-0.3104755	-0.44936	-0.1228436	0.1497153	-0.1562093	0.4089348	0.09373599	-0.3097831	0.114845	0.6268468	0.717385	0.6831394	-0.1275925	-0.6836666	-0.3682363
1.076227	0.5976507	0.08209978	-0.2042407	-0.5653291	-1.20698	-1.561833	-2.318431	-2.167449	-1.834447	-1.809255	-0.7399476	-0.2102883	0.6619114	0.6872877	0.4731064	0.4595835	0.2013945	0.5582937	0.6783073	0.8045675	0.7284633	0.803568	0.08994844	0.2987008	0.1038714	-0.3486371	-0.6391904	-0.6531923	-0.4855749	-0.5335758	0.3233572	0.09255853	-0.4465361	-0.6199402	-0.2154119	-0.1131392	-0.0523032	-0.1429316	0.5857288	0.410455	0.2791884	0.1697526	-0.1251777	0.4332855	0.06748709	0.04266402	-0.05340334	-0.6123575	-0.4929851
1.263885	0.4910908	0.1088013	-0.3909638	-0.4105095	-1.054258	-1.698733	-1.78773	-1.60056	-1.695597	-1.661468	-1.432326	-0.07205731	0.1507641	0.8423563	0.3428809	0.3465737	0.4820685	0.07961436	0.298233	0.5661421	0.4475839	0.5469484	0.2472168	0.8304618	-0.05918645	0.03616587	-0.2704485	-0.4333353	-1.147373	-0.1678181	-0.181709	-0.2111195	-0.5630697	-0.7621787	-0.4443789	-0.4250604	-0.5603404	-0.4246793	0.2780162	0.5716396	0.3536713	-0.1348767	-0.4241713	-0.1010062	-0.326541	-0.1516433	0.7899756	0.2016612	0.002207692
0.7803565	0.4453409	0.4862279	0.2335001	-0.5383545	-0.7598741	-1.152511	-1.45042	-1.644732	-1.471128	-1.352399	-0.9794486	-0.6397941	-0.857968	0.1764948	0.5539943	-0.4521744	-0.3689908	0.4424602	0.4324926	0.4713263	0.83882	-0.1835703	0.05015899	0.1104419	-0.525153	-0.4466285	-0.5876107	-0.1911079	-0.3690268	-0.5210007	-0.348075	-0.01821504	-0.1817097	-1.067857	-0.624338	-0.937034	-1.05671	-0.08879579	0.5265628	0.4521401	0.9525644	0.5409192	0.1804185	-0.1831381	-0.3879378	-0.0175412	0.8705587	0.261517	-0.2454415
1.000262	0.8461703	0.9569125	0.5086067	0.122004	-0.7740317	-1.027116	-1.174861	-1.22171	-1.581178	-1.300884	-0.4840429	-0.4431446	-0.2590633	0.1743581	0.3769917	-0.09785426	-0.08215682	0.6124844	0.9581427	0.7074214	0.2237985	-0.5150607	-0.4967928	-0.7699423	-0.75619	-0.4630501	-0.8429181	-0.3904523	-0.7355589	0.4885523	0.2342943	-0.242533	-0.4114309	-0.940192	-0.6146391	-0.09010005	-0.4913808	0.5338649	0.2460463	0.5957969	0.5261304	0.9276025	0.4482306	-0.2918035	-0.5996996	-0.2828617	0.3418592	0.4773657	0.7846512
0.8230364	0.8777708	0.3652551	-0.1563511	-0.1415274	-0.4574294	-0.6509269	-0.7582359	-1.179071	-1.308172	-1.061337	-0.7577174	-0.4449383	0.3860203	-0.4348082	-0.1418404	0.4633748	-0.1774516	0.3602128	0.5654356	0.6855871	0.2727579	0.1687772	-0.9230375	-0.7984597	-0.8482378	-0.4728883	-1.074577	-0.292139	-0.4988662	-0.2611498	-0.2050007	-0.1050575	-0.0307129	-0.871188	-0.6340316	-0.423245	-0.732595	-0.4470976	-0.1575409	0.2629114	0.1011288	0.1885784	0.02665884	-0.8029554	-1.039802	-0.6883588	-0.3351491	0.03651013	0.693401
1.338029	0.6090475	0.3555483	-0.2117531	-0.000979236	-0.5030066	-0.8149575	-0.2516208	-1.535906	-1.476519	-1.129333	-0.4320597	-0.2475416	-0.2992971	-1.006134	-1.187045	0.1640872	-1.04685	-0.4204312	-0.3333834	0.03861923	-0.1315112	0.3812055	-0.7819316	-0.6633428	-0.6528393	-0.2110353	-0.9072628	-0.9338623	-1.010608	-1.076879	-0.8933049	-0.9620419	-0.4284357	-0.5792082	-0.4368335	0.1753846	-0.4086774	-0.07412659	-0.06423034	-0.04500726	-0.1250241	-0.6443888	-0.3655341	-1.164307	-1.070505	-0.8100759	-0.3452476	-0.1963642	0.5890167
[truncated: 50 more columns]
