# Supplementary material for: How to scale up from animal movement decisions to spatiotemporal patterns: An approach via step selection
Source: J Anim Ecol. 2022 Nov 14;92(1):16–29. doi: 10.1111/1365-2656.13832 (PMC10099581; doi:10.1111/1365-2656.13832)
Supplement: Supplementary file 2 — Appendix S2 [file JANE-92-16-s001.zip › HowToSuppCode/random_field_50.inp]

-0.07082173	0.120101	0.1314912	0.9639004	0.9012187	0.7925422	1.147805	1.819146	1.594016	1.805816	1.163847	1.459635	0.945227	0.849451	0.6276645	0.9933426	1.342902	1.205776	1.662216	1.535539	1.060464	0.6343873	0.1017272	1.218861	0.9279078	0.911771	0.3205329	0.006202727	-0.3731653	-0.6673733	-0.5527005	-0.1021191	0.2266466	0.7661402	0.4672448	0.06857958	0.9653823	0.594404	0.7551494	0.2991056	0.07873506	0.06454103	0.8211163	0.6028702	0.79442	0.4877729	0.8406587	0.9381711	-0.06078711	0.338582
-0.2696115	0.5588698	0.9589046	1.213397	1.101371	1.384445	1.645612	1.673143	1.954128	1.621326	1.5504	1.405203	0.9811843	0.9116499	0.1997044	0.6350711	0.929742	1.162265	1.535753	0.7963939	1.050782	0.905619	1.14094	1.015299	1.128325	0.6825589	0.759996	0.3100856	0.05491738	-0.4262364	-0.0569221	0.07376824	0.7392778	0.7210498	0.4135424	0.8402262	0.6140619	0.7085646	0.886889	0.1945779	0.4708051	-0.167255	0.5058572	1.16011	1.143329	0.7158641	0.2473195	1.077365	0.9008327	0.245117
-0.01939587	0.5679915	1.186271	1.773646	2.013817	1.691636	1.835797	1.500645	1.996538	1.823093	1.235532	0.7408215	0.285031	1.066544	0.537465	0.5508437	0.9509427	1.512219	1.267156	1.47338	1.105202	1.58289	1.355854	1.762663	1.861661	1.039883	0.6865688	0.5803383	0.3873206	0.640956	0.006417911	0.1412681	-0.05934895	0.2550341	0.5822109	0.2153126	0.6795842	0.8448053	0.824132	0.6832672	0.5201565	0.1049199	0.3010474	0.8637166	1.04396	1.210996	1.060386	0.7457855	0.4566442	0.08249389
0.8011921	0.7624922	1.128952	1.269969	1.497287	1.606113	1.337347	1.890062	1.78872	2.022395	1.271598	0.926069	1.123119	0.7299098	0.9062222	0.4711445	0.5715248	1.072896	1.722544	2.130986	2.141466	2.04784	1.955877	2.342497	1.791959	1.762345	1.102968	0.2649688	0.6872127	0.1247228	-0.1743782	0.061075	-0.09241061	0.002436078	-0.3573283	0.04059806	0.7068623	0.8686273	0.2507078	0.5925598	0.5289585	0.5928504	0.775692	0.4729871	1.080829	1.175584	0.8102492	0.8480439	0.4998764	0.302253
0.01154966	0.4829075	1.256139	1.232524	0.5798548	0.9490853	1.288907	0.692937	1.481758	1.021608	0.893583	0.5602505	0.8431872	0.728116	0.1253039	0.3433527	-0.2344056	1.035313	1.617408	1.522064	1.311739	1.9754	1.780015	2.422963	1.471322	1.359396	1.116544	1.227782	1.155607	-0.4617394	-0.07939255	0.3942742	-0.3404357	-0.5329556	-0.5233127	0.1255882	0.45265	0.4632107	0.5269701	-0.02096046	0.1080415	0.4494586	1.010942	0.9763144	0.5728896	0.7927713	0.8363342	0.3135893	0.3913271	0.7027432
-0.1089276	0.1821386	1.057666	1.020541	1.033857	0.8251139	0.8915282	1.220942	1.212906	0.5753971	-0.1674997	0.2276151	0.04363784	0.6670588	-0.02566804	0.4104911	0.3795158	0.8530857	0.992233	1.042304	1.294531	2.239741	1.87687	1.551615	1.373928	1.918065	1.558365	1.507362	1.104106	0.2944771	0.2329102	0.2405605	-0.2524063	-0.0429103	-0.44699	0.3486696	1.100065	0.5124104	0.5492146	0.1812989	0.1749672	0.7823144	0.8328916	0.5747861	0.9866073	0.5722479	0.7143615	0.3216414	1.164354	0.6387902
-0.6699654	-0.1918425	0.3953642	0.8914143	0.8020444	0.7926864	0.9195237	1.126028	0.8772662	0.6288699	0.5484942	-0.1196082	-0.1323316	-0.2900146	0.4558896	0.1262263	1.005684	0.8769816	0.7471858	1.408487	1.451855	1.676121	1.941703	1.461491	1.071443	1.877458	1.57828	1.357242	1.296821	0.6461287	0.1491439	-0.1743016	-0.1592753	0.1370706	0.4891084	0.6165613	0.5669049	0.9554447	0.6211507	0.4726523	0.3870494	1.157268	0.6000827	0.5023463	1.163058	0.8115361	0.8988096	0.1993594	1.026731	1.05247
-0.702983	-0.1587877	0.3013307	0.7429381	0.3161953	0.1608429	0.3992738	0.4726014	0.9094576	0.3073578	0.6022372	-0.2075334	-0.5366799	-0.09057201	0.346171	-0.3617234	-0.02163631	-0.2666179	0.3820811	1.011877	1.076947	1.413625	1.192476	1.533285	1.363852	2.054747	1.500482	1.555487	1.220202	0.6883066	0.2980547	0.1050162	0.4084858	0.2759396	0.9284599	0.6778084	0.3119184	0.4567841	0.3842437	0.6316781	0.7367062	1.027278	0.6385712	0.9236817	0.9576306	1.536332	1.257656	0.6812775	0.7143285	0.9969081
-0.5680607	-0.4156523	-0.02641926	0.2152368	-0.1151661	-0.6016937	0.2942011	0.2876387	0.4113287	0.5219762	0.07646813	-0.008289186	-0.2667015	0.2271417	0.1758321	-0.3981115	-1.240618	-0.9537068	-0.05036501	0.5205594	0.9758084	1.146049	0.6570409	0.8914469	1.097297	1.747871	1.661329	1.525448	0.8249406	0.4774742	0.07019272	-0.03907942	0.5821304	0.6253207	0.9629108	1.020807	0.7060775	0.8013222	0.885366	0.1278628	0.9876957	1.109183	0.3578713	0.8682341	1.423795	0.8273142	0.5242181	0.2452947	0.8958527	0.5694188
-0.4228024	-0.4228646	-0.5218853	-0.2231561	0.5303888	-0.3764644	0.3720422	-0.5022128	-0.1367704	-0.1307213	-0.498647	-0.4490219	-0.05538084	0.396354	0.08359529	-0.9784749	-1.256346	-1.125131	-0.6555228	0.3480858	0.01931452	0.2833344	-0.1081555	-0.09134841	1.091401	1.139031	1.274748	1.340148	0.9478222	0.08568833	0.009870201	0.4050797	0.7169129	0.8220201	0.07346439	0.8438268	0.7672136	0.6798505	1.021634	1.119233	1.039438	0.9377003	0.78908	0.8692062	1.287705	0.5285173	0.3083793	0.620533	0.7159359	0.9560178
0.02417343	-0.1277799	-0.3908135	0.02698867	-0.3614887	0.1721994	0.1111522	0.02742624	-0.05030197	-0.4766532	-0.1971863	-0.678832	-0.366359	-0.6520952	-0.7116186	-1.140817	-1.330742	-1.329157	-1.062317	-0.7323219	-0.57632	-0.3094577	-0.4597318	-0.1237962	0.4848202	0.8734397	0.6653282	1.211947	1.228767	0.4749536	0.448042	0.445127	0.7505979	0.9458396	0.5365152	0.301366	0.4976272	0.8585502	1.436755	1.565082	1.326965	0.9965944	0.7768994	0.7111636	0.79818	0.7114232	0.8950386	0.3821159	0.7920891	0.4067549
-0.3241518	-0.4813516	-0.7999627	-0.504492	-0.3576491	0.1080203	-0.2612131	0.02149449	-0.7179993	-0.5776726	-0.9839508	-0.8237121	-0.6303459	-0.8150026	-0.9774857	-1.004491	-1.217924	-1.844895	-1.901205	-1.826864	-1.050031	-0.247381	-0.5253421	-0.2498677	0.3782862	0.2929058	0.4277987	0.9178113	0.6279867	0.4708108	0.6610529	0.6870131	1.136856	0.7355304	0.8872935	0.7771828	1.097543	1.317161	1.74874	1.888571	1.757175	0.8928618	1.141603	1.150423	1.22223	0.9192375	0.8236767	0.241054	0.1257347	0.9857165
-1.116909	-1.208281	-1.429215	-0.9253298	-0.2073173	-0.2971852	-0.5212569	-0.434027	-0.4214085	-0.7286663	-1.163723	-1.115795	-1.254969	-1.159923	-1.101747	-0.8616902	-1.850756	-2.386732	-2.382216	-2.679634	-2.387727	-1.549814	-1.247363	-0.8399754	0.1376192	-0.05009429	0.259413	0.8991137	0.1448275	0.6898849	1.443868	1.496611	1.767318	1.079231	1.237712	1.302094	1.827996	1.50238	1.846382	1.799717	1.651642	1.243706	1.687438	1.896141	1.158834	0.7128065	1.21117	0.8261292	0.6851447	0.325818
-1.72623	-1.700671	-1.611771	-0.9258962	-0.5090252	-0.7292261	-0.5269492	-0.842091	-0.965015	-1.298176	-1.284565	-1.426919	-1.051429	-1.407059	-0.9230799	-0.8950758	-1.445999	-1.715137	-1.813006	-2.457356	-3.033046	-2.30079	-2.254145	-1.67418	-0.9775301	-0.2483471	-0.07215339	0.1364067	0.9984433	1.339282	1.633963	1.829892	1.6348	1.589607	0.7438066	0.9683989	1.346176	2.310243	1.093765	1.28295	1.36987	1.251769	1.429685	1.354799	1.225621	0.7944983	0.713289	0.7068647	0.8776578	0.9857563
-1.540016	-1.572988	-1.192155	-0.7288134	-0.4386389	-0.7989576	-0.790643	-0.5824356	-0.6755798	-1.4922	-1.206508	-1.443523	-1.51839	-0.9933633	-1.307043	-1.324364	-1.60066	-1.409505	-1.302941	-2.287643	-2.913429	-3.295944	-2.357446	-1.847819	-1.663074	-0.939503	-0.9037504	0.3132867	1.178837	1.862233	2.081209	2.101703	2.267568	1.594527	1.117983	1.238577	0.7399353	1.187015	1.570355	1.231673	1.388126	1.424671	1.057436	1.104069	0.9569427	0.606568	0.8277446	0.5723023	0.5971859	1.025988
-0.9905351	-0.8185912	-1.034014	-0.7756261	-0.9432265	-1.09102	-1.253043	-0.5705072	-1.10273	-0.6244116	-1.126446	-0.9274273	-1.41743	-0.9902033	-1.494785	-2.146299	-1.894656	-1.050968	-1.148236	-1.99741	-2.039589	-1.460451	-1.319991	-2.043696	-1.674769	-0.5781693	-0.162339	0.3149157	0.8182615	0.9621769	1.829099	2.090911	2.317356	1.647918	0.9885258	1.112569	1.471656	1.312166	1.030301	1.480469	2.207501	2.259111	1.649258	1.54312	1.306824	1.028777	1.1293	0.3831971	0.8304504	1.270342
-0.8740767	-0.7405491	-0.3366043	-0.1462996	-0.3196673	0.05259225	-0.609878	-0.6694638	-0.6247947	-0.7807754	-1.061839	-1.320899	-1.625927	-1.906583	-2.346986	-2.144561	-2.272624	-2.046601	-1.267115	-1.593049	-1.324524	-1.208031	-1.223619	-1.611002	-1.48072	-0.9871829	-0.5108106	-0.1706042	0.6614323	0.3278419	0.8176251	1.843352	1.813863	1.600685	1.709108	1.965513	1.408302	1.012752	1.005987	1.608673	1.556776	1.78066	1.714501	1.701166	1.195744	0.9235008	0.4817856	0.4018915	0.8292437	0.8567399
-0.9767813	-0.423705	-0.4939301	-0.4079602	0.281654	-0.03004531	-0.4587817	-0.07503938	0.130521	-0.7908585	-1.340006	-1.277106	-1.528651	-1.991682	-2.42152	-2.386067	-1.773444	-1.578918	-1.642117	-0.9285028	-0.8839285	-1.617834	-0.9051367	-0.3935179	-0.8698163	-0.6651699	-0.2239071	-0.6590059	0.003095325	0.9081837	0.2437556	1.22613	1.148961	1.51508	1.470303	1.938878	1.489551	1.121805	0.8519585	0.9460607	1.104751	1.726318	1.675032	1.323442	0.5899919	0.8852272	1.233026	0.7420387	0.6894984	0.1649397
-1.528124	-0.5691314	-0.6243942	-0.3705669	-0.3044708	-0.1995863	0.2404027	-0.2426751	-0.245584	-0.8844362	-1.807455	-2.071799	-1.039153	-1.12363	-2.398504	-2.056066	-1.408295	-1.874155	-1.382821	-0.8909733	-0.9406462	-1.649216	-1.648935	-0.8234267	-0.7505316	-1.162043	-1.111028	-1.080818	-0.5772499	0.03197233	0.223981	0.7015383	0.8828135	1.023036	0.7032971	0.9194424	1.129825	0.8486468	0.3248451	0.5514285	0.7226054	1.436785	1.576678	0.9664606	0.8677292	0.5840035	1.018664	0.9534492	0.09872118	-0.1349325
-0.2387926	-0.08997827	-0.3812378	-0.1048989	-0.4934764	0.08261711	0.02346102	-0.3134683	-1.071713	-1.088154	-1.188392	-0.9232814	-0.980783	-0.8647571	-1.260071	-1.483564	-1.948688	-1.812394	-1.440584	-0.7682756	-1.205656	-1.572848	-1.167752	-0.8968539	-0.5347471	-1.110524	-0.9271489	-0.8364653	-0.07756096	0.1549134	0.6741282	0.8215508	1.243916	1.368373	1.386507	0.9171674	0.8665634	0.7720789	0.549082	0.7409188	1.424755	1.011261	1.133842	0.4462246	0.8434459	0.8021377	-0.07505995	-0.1553359	-0.00183795	-1.055055
-0.08595782	-0.4431294	-0.2934808	0.5138012	0.450444	0.1293367	0.4882896	-0.2106717	-0.5684443	-0.3391888	-0.7130976	-0.4601115	-0.7841013	-0.6182343	-1.023956	-0.9498283	-2.29236	-1.783273	-1.210768	-1.13361	-0.8480381	-1.662568	-1.154574	-0.2763989	-0.2519928	-0.5270994	-0.8025859	-0.3706708	-0.1604235	0.2156335	0.2569044	0.8159266	0.7414495	0.85838	0.9552368	0.63003	0.7908237	0.3801657	0.4640811	0.9703017	1.2092	0.6464192	0.8864475	0.8689357	0.7273492	0.266206	-0.5428861	-0.7069432	-0.5858104	-1.146562
-0.02118801	-0.1773885	-0.2197372	1.094385	1.043309	0.7180512	1.01031	0.1459712	0.2117483	-0.2182362	0.02492159	0.2824976	-0.08373011	-0.3506879	-0.6098105	-0.8531263	-2.059469	-1.181303	-1.621925	-1.29851	-1.92132	-1.159757	-0.7048649	-0.7077247	-0.1402233	-0.8797787	-0.7402822	-0.3387419	-0.2544852	0.1568129	0.5897659	-0.1064012	0.511555	0.9914205	0.7839516	1.07067	0.8107886	0.6178177	0.2767787	0.6714348	0.9302931	1.011318	1.001618	1.046396	0.2241057	0.1857563	-0.604396	-1.33246	-0.8252132	-1.49479
-0.07732731	-0.4339289	0.4194719	0.4487286	0.989559	1.567388	1.513579	0.1784932	0.8430088	1.434881	0.7786542	0.5385167	0.7646435	0.6272481	-0.1555838	-0.5823959	-0.2835596	-1.231269	-1.068556	-1.574456	-1.399704	-0.7730626	-0.870326	-0.3763293	-0.09153861	-0.3408223	0.07662172	-0.126956	-0.2103367	0.1284537	-0.3410909	-0.1454407	0.6034882	1.145586	1.15366	1.339792	1.327784	1.197249	0.4313785	0.5024407	0.8023544	0.7189245	0.5138415	0.3229879	0.3616769	-0.3689218	-0.3100917	-0.9880527	-1.087757	-1.25935
-0.3990578	-0.8523457	0.1247598	0.6500564	1.139854	1.39852	1.719036	1.18794	1.041125	1.478402	1.142242	1.010464	1.288411	1.226064	0.5375711	0.2166233	-0.03811177	-0.105399	-1.163221	-1.451803	-1.451733	-1.400391	-0.785831	-0.6687191	-0.4161905	-0.3509252	-0.3904592	-0.2669908	-0.5389389	-0.2351869	-0.0528737	-0.2112358	-0.1797828	0.1813859	0.9308959	1.143956	1.302288	1.391915	0.5088519	0.2340177	1.074392	0.7304141	0.1341086	0.1474735	-0.5499127	-0.5859767	-0.3855514	-0.5018109	-0.9451096	-1.090594
-0.5687229	0.1014971	0.1495512	0.6632243	0.6695422	0.8282991	1.493353	1.034601	1.156398	1.898229	1.547343	1.29637	1.527406	1.830436	0.8945444	0.8771404	0.3446773	0.2197964	-0.5509457	-1.073775	-1.063468	-1.370964	-1.096215	-0.9717665	-0.7668861	-0.8463667	-0.5596274	-0.426833	-0.1914825	-0.8604212	-1.263259	-0.874188	-0.771624	-0.4598523	0.5111719	0.9247913	1.067267	1.654889	1.048636	0.5956749	0.7779506	0.9282778	0.3718748	0.1706723	-0.2932919	-0.4521716	-0.6900657	-0.6841039	-0.6882913	-1.520047
-0.1244148	-0.3138056	0.2794845	0.3617307	-0.2500669	0.4834191	0.9400954	0.833314	0.7115994	1.496698	1.37416	1.423553	1.161159	1.052419	0.9436841	1.448197	0.9229672	0.6188902	-0.24324	-0.464211	-0.5794122	-0.7573233	-0.4058992	-0.3715745	-0.7249411	-0.9333645	-0.5850378	-0.177734	-0.241608	-1.255406	-2.1714	-2.074108	-1.107937	-0.8912717	-0.01314454	0.3675615	0.3964266	0.3752576	0.2578561	-0.1322526	-0.1619436	0.6438477	0.266608	-0.01496763	-0.6040148	-0.1085829	-0.5224736	-0.337681	-0.588122	-0.6786468
-0.1921811	-0.5285457	-0.1431443	-0.009632585	0.2181829	-0.08316456	0.4897118	0.6408409	1.275545	0.8995587	0.9080943	0.9578297	1.18445	1.112466	1.186685	0.7834866	0.6834385	0.5089404	0.4050826	0.02960666	0.2387541	-0.3776851	-0.2736796	-0.03737608	0.1389981	-1.120003	-0.4024159	-0.7799837	-0.9100653	-1.30438	-1.243519	-1.524247	-1.126332	-1.265937	-0.92354	-0.5138326	-0.4168481	-0.7486618	-0.2903966	-0.3650842	-0.6055509	-0.03020165	-0.4027365	-0.5398298	-0.3325967	-0.322016	-0.5512208	-0.08511171	-0.07050139	-0.8492763
-0.2769838	-0.3295363	-0.5531093	-0.1078173	0.6046213	1.045095	0.9309795	1.229339	1.19931	0.8480566	0.478859	0.7050698	1.317151	1.648516	0.7103843	0.3922741	-0.1700983	0.5982852	-0.008963307	0.03175335	0.7279804	0.2670455	-0.2314529	0.2423206	0.000292696	-0.7091193	-0.407587	-1.007687	-0.8637383	-0.9942581	-1.556175	-1.641317	-1.491428	-1.101269	-0.4863174	-0.8329424	-1.410016	-0.8741801	-0.7220008	-0.3816186	0.01376285	-0.2098139	-0.5291791	-0.8410267	-0.1505852	0.1643987	0.099544	-0.000173175	-0.07932841	-0.3255518
-0.07371527	-0.5981806	-0.1165785	0.1177914	1.182254	1.217277	1.186083	1.455693	0.8116401	0.3633395	-0.1051209	0.3055732	0.8458366	1.092436	0.9271334	1.073279	0.6283293	0.9331759	0.8506676	0.1578659	-0.03005682	0.2060464	0.1911056	-0.180826	0.3731712	0.1269543	-0.09607252	0.05270575	-0.5849613	-1.050173	-1.818277	-1.868678	-2.250948	-1.554984	-0.5808111	-0.6896225	-1.525467	-1.222571	-0.9792261	-0.1456141	-0.2212055	-0.4502542	-1.101788	-0.2007219	-0.5901473	-0.5964977	-0.3922242	-0.2634941	-0.4494786	0.28886
-0.5195984	-0.1842134	-0.2369167	0.03419726	0.7502269	1.449234	1.5887	1.067938	0.7051425	0.4167128	-0.3989413	0.1868928	0.1233158	0.7791578	0.1632858	1.127418	1.241072	0.8052111	0.7273835	0.8243758	0.5675332	-0.09668998	0.252982	-0.0586071	0.1050701	0.1492474	0.5538239	0.1228833	-0.7684936	-1.1033	-1.092329	-1.923583	-1.149264	-0.9328379	-0.5850992	-0.4627788	-1.56404	-0.800981	-0.7865914	-0.6850062	-0.4972548	-0.9162504	-0.6969893	-0.6749438	-0.7399072	-1.036673	-0.9042215	-0.7011324	0.3636313	-0.03081447
-0.6106694	-1.096697	-0.3274603	0.1226576	0.1792506	0.9050368	0.9146854	0.9208913	0.1779517	0.4152458	-1.049574	-0.6903809	0.2984561	0.9982309	0.5604612	0.2324637	0.7765072	1.36679	0.9060702	1.064893	0.4418197	0.4572162	0.1634856	0.0721063	0.5495677	-0.4467431	0.07337294	-0.4952023	-1.108893	-1.09741	-1.186079	-1.336268	-1.682925	-0.7284258	-0.8552379	-0.4837035	-1.037929	-0.8014033	-0.6415788	-0.5521509	-0.5670793	-0.412568	-0.6509075	-1.18167	-1.05994	-0.8576064	-1.012265	-0.6776206	-0.3256571	-0.2489207
-0.9001929	-1.27779	-0.7989049	-0.4484325	-0.07431173	0.45882	0.4145378	0.3311859	0.7319718	0.06830374	-0.2313607	-0.537823	0.08459081	-0.2730026	-0.1925493	0.2237003	0.6713986	1.3678	0.7737649	1.159	0.6466031	-0.04773388	-0.3415389	0.2263845	0.6148625	0.6056876	0.02357346	-0.01535432	-1.494864	-0.8581811	-0.7160478	-0.6393635	-0.7154502	-0.8119526	-0.6551955	-0.3245248	-0.6925292	-0.5635116	-0.6664394	-1.090608	-1.393093	-0.596402	-1.500706	-1.202984	-0.980629	-1.28023	-1.35361	-1.009602	-0.8334267	-0.6637649
-1.261631	-1.671952	-1.410364	-0.4778977	-0.4682727	0.4373143	0.4521017	0.5490939	0.3370356	0.1337776	-0.2486316	-0.2510985	-0.4726294	-0.5942368	-0.04491049	0.139523	0.2694515	1.126863	0.8588135	0.3287406	0.7767945	0.3468272	0.04548802	-0.006670743	-0.05438245	0.009045154	-0.01556474	-0.4344283	-0.5998395	-0.8724433	-0.3560418	-0.8633466	-0.7145405	-0.3798403	-0.1723783	-0.4117056	-1.170853	-1.283229	-1.019975	-1.4603	-1.84391	-1.614266	-1.459651	-1.180845	-0.8841704	-0.8544495	-0.6811258	-1.036628	-1.003747	-1.311718
-2.226112	-1.477891	-1.500355	-0.04497994	0.2214101	0.5678091	0.4568601	-0.6059159	-0.07874014	-0.4405002	-0.1938028	-0.1842161	-0.2282224	-0.6346774	-0.1611169	0.04020036	0.9302246	1.201732	0.5208738	0.5945468	0.1950206	0.8113363	0.1880263	0.2148752	0.04097803	-0.3044864	-0.1086929	-0.2589711	-0.5367223	-0.4341839	-0.1568022	-0.6787973	-0.4216104	-0.8525759	-0.7936168	-0.5110826	-0.8187914	-1.023506	-1.956337	-1.739734	-1.833981	-2.248613	-2.003077	-0.9847418	-1.037766	-0.6050242	-0.5361104	-0.3962984	-0.8745716	-0.9522822
-2.045182	-1.766936	-1.402159	-0.3761395	0.5411997	-0.050535	0.4595488	0.4516219	-0.1774668	0.170251	-0.4857192	-0.7039238	-0.1374217	-1.059433	-0.697262	0.04601221	1.007628	1.245017	1.197734	0.4063674	0.276522	0.2259746	0.2202873	0.04234034	0.5947065	0.01218912	0.1808019	-0.08138379	-0.5263884	-0.3992125	-0.5310479	-0.5663408	-0.5850608	-0.7653685	-0.9503519	-0.753691	-1.170653	-0.9411848	-1.143502	-1.618076	-2.15343	-2.072767	-1.936334	-1.187264	-1.154241	-0.4472293	-0.1989223	-1.023859	-1.033637	-0.7424511
-1.224859	-0.9906157	-0.9409329	-0.1798376	0.01720093	0.4969122	-0.1019556	0.1119105	-0.1662126	-0.4270977	-0.483209	-0.924935	-0.3885543	-1.136214	-0.6125711	-0.6093019	0.2003258	0.8394775	0.8088742	0.2899805	-0.7514885	-0.5109096	-0.4112018	-0.2825947	-0.02361348	0.1476656	0.1175798	-0.0194338	-0.3410473	-0.5343054	-0.5990156	-0.9842015	-0.5254005	0.1213399	-0.1700218	-0.8174288	-1.168964	-0.8780815	-1.768659	-1.281797	-1.791465	-1.413171	-2.378753	-1.598	-1.043257	-0.5961871	-0.6625595	-0.5685852	-0.8994311	-0.8398873
-1.095971	-0.6404236	-0.7718024	-0.6544785	-0.1708583	0.4153929	0.2942496	0.3747697	-0.006372108	-0.1772473	-0.9281125	-0.7763749	-0.8558805	-1.477269	-1.710516	-0.9264807	0.06243769	0.6081883	0.4882823	0.4978998	-0.08301661	-0.4687409	-0.2635772	-0.1230489	0.1283946	0.04538593	0.1133842	0.3463768	-0.7345889	-1.005358	-0.971219	-0.8512305	-0.07485403	0.1731432	-0.6413706	-0.8130555	-0.9161246	-0.5547328	-0.4795405	-0.648309	-1.024267	-1.154473	-1.807692	-1.793583	-1.25773	-0.1799703	-0.2758873	-0.158761	-0.6222696	-0.513707
-0.686957	-0.6420168	-0.6211861	-0.5586992	-0.4531385	0.04327454	0.01017199	-0.361169	-0.2639422	-0.5739841	-0.7657802	-0.7484453	-0.7918537	-1.809946	-2.546648	-2.401348	-0.9201984	0.2725998	-0.2604753	-0.3535899	-0.4305224	-0.1969705	-0.169509	-0.1348003	-0.4527679	0.2808987	0.1178072	0.1527835	-0.2885233	-1.109821	-0.9023658	-0.4460799	0.0324593	-0.6928852	-0.8267124	-1.02112	-0.3874688	-0.5629405	-0.07442584	0.3091371	-0.1766161	-0.9110981	-1.369949	-1.26608	-1.331286	-1.051665	-0.9071875	-0.4547944	-0.4069045	-0.5250363
-0.6506045	-0.8613125	-1.001226	-0.8798625	-0.481157	-0.6681015	-0.5570333	-0.7387673	-1.410982	-1.189435	-1.069538	-0.7973765	-1.13175	-1.280588	-1.614933	-1.79918	-0.6905032	-0.5425395	-0.1935317	-0.06306588	-0.9933139	-0.4660116	0.1255916	-0.2342446	-0.2653305	-0.04189548	-0.4545416	-0.2200081	-0.8449832	-0.8026089	-0.6670817	-0.02637996	-0.7175026	-0.890235	-0.5380787	-0.986815	-0.156575	-0.2392749	0.1701147	0.2567971	0.5657717	-0.2226555	-1.097579	-1.366865	-1.183374	-1.404071	-1.078146	-1.019836	-0.8881673	-0.9107673
-0.4533108	-0.2882184	-0.5829424	-0.6100054	-0.5991671	-0.8835249	-1.424273	-1.095727	-0.8073989	-1.338757	-1.458092	-1.11862	-1.393264	-1.770026	-1.566456	-1.218294	-0.554665	-0.6435777	-0.5904958	-0.2284664	-0.2952833	-0.07760799	-0.6029327	-1.145815	-0.7521842	-0.7251585	-0.8712987	-0.4634954	-0.9548127	-0.8613065	-0.9338037	-0.2174914	-0.8405063	-0.508106	-0.255913	-0.747286	0.02755506	0.001279482	0.3715782	0.7458296	0.3179178	-0.04524835	-0.7996343	-0.6667939	-0.8287775	-1.36122	-1.266679	-1.259293	-1.092465	-1.724759
-0.330779	-0.2160918	-0.4610494	-1.154151	-0.7856514	-0.794977	-1.456995	-1.335449	-1.359643	-1.401423	-1.638888	-1.713141	-1.554863	-1.774962	-1.348554	-1.04946	-1.045091	-1.029714	-0.2878789	-0.09674655	-0.2845436	-0.4707667	-0.7654615	-0.9132516	-0.9201644	-0.8118651	-1.690855	-1.61892	-1.421185	-1.206314	-1.173892	-0.5387307	-0.4052861	-0.9641626	-0.005246857	-0.4077242	-0.1266362	-0.136913	0.6588677	1.031396	0.5270454	0.3429459	0.09923134	-0.1906644	-0.8129895	-1.481588	-1.948838	-1.625836	-1.533982	-1.252031
-0.1866176	-0.7310836	-0.6217724	-0.5763503	-1.364414	-1.903525	-2.520881	-1.894246	-1.873056	-2.290295	-2.136028	-1.71081	-1.960135	-2.03247	-1.065613	-1.521149	-0.7217659	-0.8530492	0.1129943	-0.9520666	-0.9778676	-0.9873539	-0.9781885	-1.570365	-0.919437	-1.218078	-1.87535	-2.283463	-1.902106	-1.506959	-0.4255197	0.3986543	-0.2299236	-0.214935	0.2257817	0.5572958	0.001297942	-0.05673407	0.2083733	0.3968174	0.6982003	0.5764566	0.1584311	-0.3764103	-1.00701	-1.369124	-1.695643	-0.9803	-1.143702	-1.072526
-0.06239927	-0.01605356	-0.8480851	-0.8509185	-1.497282	-2.042697	-1.841777	-1.682233	-2.157491	-2.280769	-2.495499	-2.250677	-2.128711	-2.092021	-1.184515	-1.128781	-0.6758612	-0.9201219	-0.5613619	-0.2863744	-0.4305553	-0.6910919	-0.8201917	-1.160574	-1.739127	-1.630322	-1.772672	-2.005166	-2.075205	-1.424459	-0.4488501	0.4434352	0.9650622	0.7373469	1.215915	0.561698	0.2448695	-0.3233017	0.05388133	0.1037778	0.1618936	0.136136	0.07599308	-0.4382288	-0.4847273	-1.190468	-0.7655934	-1.178914	-0.4741715	-1.111139
-0.3848768	-0.3140412	-0.4747993	-0.7928121	-1.279926	-1.559625	-1.41513	-1.650792	-2.296065	-2.659317	-2.615822	-2.410098	-1.738549	-1.54782	-1.553061	-1.380196	-1.089789	-0.6899371	-0.2127891	-0.09055043	0.04327003	-0.2858807	-0.3598592	-0.639654	-1.278006	-1.742803	-1.841242	-1.776982	-1.785789	-1.109687	-0.6325036	0.2339396	0.4735172	0.9151121	1.226255	0.7520282	0.3393199	0.2991722	0.005006148	-0.3361981	-0.4980897	-0.1950807	-0.2372621	-0.755269	-0.8490426	-0.7957801	-0.8283006	-0.7153358	-0.4320332	-0.5487186
-0.8048022	-0.6048321	-0.575851	-0.1025948	-0.9174823	-0.8886383	-0.6253002	-1.219548	-1.768225	-1.897325	-2.178607	-1.780688	-1.431994	-1.155786	-1.263287	-1.27883	-0.4863059	-0.3459731	-0.4375877	0.1098223	0.3928423	-0.4065624	0.07890698	-0.4189412	-0.8090287	-2.058795	-1.530226	-1.57876	-1.974167	-1.185252	-0.4222835	0.06190036	0.2752682	-0.0634654	0.8096103	0.9736911	0.7194949	0.8858093	0.4429555	-0.03576854	-0.8232769	-0.8840392	-0.7284713	-1.338485	-1.096778	-0.9296861	-0.9386843	-0.902837	-0.5150721	-1.06779
0.02461487	-0.3181606	-0.08637217	-0.2268477	-0.8731919	-0.6809674	-0.658515	-0.5808049	-1.066075	-1.350785	-1.814153	-0.7160076	-1.315135	-1.3607	-1.437586	-1.090157	-0.4302299	0.1302763	-0.5101558	0.1795158	-0.07311803	-0.2636515	-0.3954102	-0.9344964	-1.334874	-1.519078	-1.621102	-1.707426	-1.239634	-1.228327	-0.3710284	0.1541944	-0.2051439	0.5799538	1.087785	1.6325	1.565383	0.8087933	0.649478	-0.4537396	-1.240882	-0.8598965	-1.332527	-2.001244	-1.858937	-1.394536	-1.308251	-1.628607	-1.62675	-0.9843963
-0.3516112	-0.5524998	-0.2767378	-0.3998791	-0.5307324	-0.6103128	-1.000471	-0.9983911	-1.384498	-1.086378	-1.524171	-0.9091522	-0.9662266	-1.169086	-1.260665	-0.6803515	-0.3252603	-0.02242809	0.2090323	0.732403	0.08098313	-0.1525435	-0.4090707	-0.4689886	-0.444439	-1.19784	-0.9141227	-0.8921329	-0.2251158	-0.3002495	0.07136143	-0.1642827	-0.1950119	0.4363672	1.019128	2.088338	1.519045	1.061542	0.2035496	0.07170932	-1.043595	-1.513417	-1.091392	-1.696779	-1.882807	-1.475237	-1.449105	-1.13234	-1.411621	-1.917574
-0.948283	-0.3202832	0.02987191	-0.4713586	0.7687781	0.2258158	-0.4788277	-0.4190289	-0.5624797	-0.3982604	-1.108678	-1.23434	-1.016781	-0.5663092	-0.59627	-0.1653574	-0.404068	0.4991247	0.2267486	0.1447056	-0.3414677	-0.2793909	-0.4265036	-0.4057573	-0.6098805	-0.7243435	-0.6036733	-0.2601366	-0.3179418	0.8198154	0.1178618	0.2410883	0.5994411	0.5732119	1.159913	1.652987	2.053843	1.35796	0.8782752	0.1707923	-0.6105808	-0.4176433	-0.6794568	-1.511052	-1.780457	-1.780365	-1.308698	-1.145342	-0.892843	-1.136287
0.117415	-0.5692885	-0.05978976	0.2345451	0.3341826	0.5437476	0.4008118	0.4793479	0.5870261	0.2021809	-0.182623	-0.4287623	-0.8428883	-0.680572	-0.08945408	0.02323745	-0.4805007	0.06879489	0.5182965	0.7479965	0.3047934	-0.01653061	-0.2077601	-0.5430134	-0.4329583	-0.01060404	-0.05453113	-0.244548	0.2256807	0.7374513	0.9861355	0.6655503	0.5049004	0.9192784	0.9953972	0.2827296	1.208374	1.385068	1.013904	0.5556127	-0.2548433	-0.5392713	-0.4542936	-1.218753	-1.950357	-1.681657	-1.600373	-1.558678	-0.8145195	-1.521627
0.2704478	0.3259923	0.4270411	0.1929418	0.6431047	0.787736	-0.01942353	0.1883731	0.9612249	0.5963381	0.3335984	0.08779488	-0.3263095	-0.6173816	0.0187706	0.0520854	-0.5596467	0.1751308	0.1883611	0.6944141	0.3377151	0.1787447	-0.5633394	-0.3163099	-0.7548146	0.1875682	0.03399767	0.5288816	0.5903178	0.3315503	0.472114	0.7998254	1.165846	1.065198	1.300629	0.2767389	0.9247303	1.091107	0.5074166	0.6470756	0.3562858	-0.5585727	-1.290078	-1.87755	-2.092644	-2.485104	-2.041799	-1.728959	-1.863217	-1.76473
