# Supplementary material for: How to scale up from animal movement decisions to spatiotemporal patterns: An approach via step selection
Source: J Anim Ecol. 2022 Nov 14;92(1):16–29. doi: 10.1111/1365-2656.13832 (PMC10099581; doi:10.1111/1365-2656.13832)
Supplement: Supplementary file 2 — Appendix S2 [file JANE-92-16-s001.zip › HowToSuppCode/readme.txt]

This code is supplemental to the following manuscript:

Potts JR, Borger L. (2022) How to scale up from animal movement decisions to spatio-temporal patterns: an approach via step selection. bioRxiv, https://www.biorxiv.org/content/10.1101/2022.07.19.500568.abstract

Detailed explanations of what each of the files do, and how they relate to the underlygin mathematical formulae and ecological pheonmena, is given in the Supplementary Appendices of the above paper, also downloadable from the above link.
