# Supplementary material for: How to scale up from animal movement decisions to spatiotemporal patterns: An approach via step selection
Source: J Anim Ecol. 2022 Nov 14;92(1):16–29. doi: 10.1111/1365-2656.13832 (PMC10099581; doi:10.1111/1365-2656.13832)
Supplement: Supplementary file 2 — Appendix S2 [file JANE-92-16-s001.zip › HowToSuppCode/sim_ssf_rf1_beta1_1.csv]

Observed	strata	x-val	y-val	resource	StepLength
1	1	67	61	1.0532090	20.2484567
1	2	75	68	1.5828870	10.6301458
1	3	73	66	0.5006508	2.8284271
1	4	75	64	1.3126930	2.8284271
1	5	76	63	1.2991780	1.4142136
1	6	67	65	1.9424850	9.2195445
1	7	75	74	-0.4843892	12.0415946
1	8	76	58	1.6043680	16.0312195
1	9	80	55	0.6499545	5.0000000
1	10	69	54	0.9132639	11.0453610
1	11	62	64	1.5502150	12.2065556
1	12	72	59	0.4084985	11.1803399
1	13	76	63	1.2991780	5.6568542
1	14	65	65	1.3888850	11.1803399
1	15	74	60	1.5234990	10.2956301
1	16	74	57	1.2739120	3.0000000
1	17	71	57	0.9284327	3.0000000
1	18	72	60	0.9421561	3.1622777
1	19	83	52	-0.2721405	13.6014705
1	20	71	52	0.2591601	12.0000000
1	21	65	49	-0.1430011	6.7082039
1	22	65	58	0.0821879	9.0000000
1	23	72	56	1.4127320	7.2801099
1	24	74	57	1.2739120	2.2360680
1	25	82	55	-0.3395604	8.2462113
1	26	83	50	-0.9347401	5.0990195
1	27	76	60	0.9744904	12.2065556
1	28	83	70	-1.8683180	12.2065556
1	29	73	86	-1.7840100	18.8679623
1	30	83	86	-0.3094626	10.0000000
1	31	91	81	1.2791370	9.4339811
1	32	68	53	0.6760482	36.2353419
1	33	64	58	0.4512985	6.4031242
1	34	66	62	1.0366160	4.4721360
1	35	63	73	0.3751067	11.4017543
1	36	68	64	1.5486300	10.2956301
1	37	64	71	0.6245375	8.0622577
1	38	67	66	1.7483070	5.8309519
1	39	68	63	1.4867200	3.1622777
1	40	64	70	0.0846974	8.0622577
1	41	64	74	0.1699459	4.0000000
1	42	60	83	0.3511847	9.8488578
1	43	61	98	0.6311806	15.0332964
1	44	46	96	-0.0175412	15.1327460
1	45	41	99	-0.1250241	5.8309519
1	46	44	89	0.4332325	10.4403065
1	47	45	89	0.6829371	1.0000000
1	48	43	87	0.7882729	2.8284271
1	49	48	81	-0.5683031	7.8102497
1	50	55	66	-0.6059791	16.5529454
1	51	72	60	0.9421561	18.0277564
1	52	73	64	1.1954090	4.1231056
1	53	64	71	0.6245375	11.4017543
1	54	65	62	1.4764410	9.0553851
1	55	75	63	1.5002750	10.0498756
1	56	69	71	1.1816350	10.0000000
1	57	73	73	0.7747334	4.4721360
1	58	69	71	1.1816350	4.4721360
1	59	70	68	0.2353147	3.1622777
1	60	69	67	1.5723360	1.4142136
1	61	67	65	1.9424850	2.8284271
1	62	64	60	1.0300660	5.8309519
1	63	63	63	0.5938821	3.1622777
1	64	89	55	-0.7094484	27.2029410
1	65	93	61	-0.1865161	7.2111026
1	66	94	70	-1.0294120	9.0553851
1	67	100	79	0.5260630	10.8166538
1	68	92	85	0.6980135	10.0000000
1	69	90	77	0.1993918	8.2462113
1	70	90	76	0.4297482	1.0000000
1	71	94	76	0.9116102	4.0000000
1	72	94	78	1.2729890	2.0000000
1	73	93	83	0.2875740	5.0990195
1	74	97	80	0.4479476	5.0000000
1	75	96	85	0.1191876	5.0990195
1	76	95	79	1.1338480	6.0827625
1	77	95	76	1.1515000	3.0000000
1	78	95	71	-0.5818980	5.0000000
1	79	88	92	-1.6773110	22.1359436
1	80	87	96	-0.2260086	4.1231056
1	81	89	94	-0.6552201	2.8284271
1	82	91	81	1.2791370	13.1529464
1	83	89	92	-1.5242900	11.1803399
1	84	84	99	-0.7137876	8.6023253
1	85	82	98	-0.7381175	2.2360680
1	86	82	99	-0.1697039	1.0000000
1	87	84	96	-1.0356140	3.6055513
1	88	95	92	0.1198318	11.7046999
1	89	89	95	-0.3424824	6.7082039
1	90	82	94	-1.1631520	7.0710678
1	91	84	98	-0.7915780	4.4721360
1	92	74	99	-0.5586803	10.0498756
1	93	91	100	-0.4718815	17.0293864
1	94	61	84	0.8724648	34.0000000
1	95	69	67	1.5723360	18.7882942
1	96	56	78	-0.6158820	17.0293864
1	97	57	81	0.1265266	3.1622777
1	98	64	73	0.8508411	10.6301458
1	99	74	68	1.0092890	11.1803399
1	100	70	71	0.6781715	5.0000000
1	101	67	70	0.9104012	3.1622777
1	102	71	72	0.2997289	4.4721360
1	103	67	68	0.6853740	5.6568542
1	104	65	62	1.4764410	6.3245553
1	105	63	64	0.6705790	2.8284271
1	106	69	66	0.9320314	6.3245553
1	107	71	63	1.1943540	3.6055513
1	108	68	55	0.6615090	8.5440037
1	109	72	47	-1.1000690	8.9442719
1	110	66	46	-0.7084714	6.0827625
1	111	62	26	-1.2563090	20.3960781
1	112	39	11	1.8885710	27.4590604
1	113	43	17	1.3234420	7.2111026
1	114	53	9	0.7919101	12.8062485
1	115	55	2	-0.8191553	7.2801099
1	116	43	7	0.9236817	13.0000000
1	117	37	6	0.9554447	6.0827625
1	118	45	4	0.7927713	8.2462113
1	119	41	2	0.1049199	4.4721360
1	120	50	5	0.7923108	9.4868330
1	121	54	3	-0.3871796	4.4721360
1	122	46	2	1.0603860	8.0622577
1	123	32	14	2.2675680	18.4390889
1	124	34	17	1.4703030	3.6055513
1	125	41	21	1.0113180	8.0622577
1	126	40	11	1.7571750	10.0498756
1	127	41	15	2.2591110	4.1231056
1	128	10	20	-0.7130976	31.4006369
1	129	31	42	0.4434352	30.4138127
1	130	31	55	0.7408740	13.0000000
1	131	31	55	0.7408740	0.0000000
1	132	29	59	1.1383730	4.4721360
1	133	27	52	0.1858603	7.2801099
1	134	16	50	-0.4010958	11.1803399
1	135	31	56	-0.1995807	16.1554944
1	136	27	60	0.4992829	5.6568542
1	137	24	58	1.3661440	3.6055513
1	138	26	69	-0.5139322	11.1803399
1	139	23	73	-0.3208581	5.0000000
1	140	20	73	0.5154159	3.0000000
1	141	14	67	0.5692569	8.4852814
1	142	10	75	0.8463321	8.9442719
1	143	17	73	1.2002470	7.2801099
1	144	11	69	0.4497458	7.2111026
1	145	20	87	1.1018590	20.1246118
1	146	19	86	0.3257190	1.4142136
1	147	14	89	-1.5079750	5.8309519
1	148	14	88	-0.9897690	1.0000000
1	149	14	88	-0.9897690	0.0000000
1	150	40	94	0.4104550	26.6833281
1	151	40	94	0.4104550	0.0000000
1	152	39	94	0.5857288	1.0000000
1	153	28	84	0.0061070	14.8660687
1	154	31	86	-0.0349465	3.6055513
1	155	30	97	0.4885523	11.0453610
1	156	39	86	0.0607433	14.2126704
1	157	41	84	1.1335020	2.8284271
1	158	36	78	-0.5109474	7.8102497
1	159	23	86	0.3774113	15.2643375
1	160	37	81	-0.3506600	14.8660687
1	161	42	86	1.2185950	7.0710678
1	162	53	68	-0.0934241	21.0950231
1	163	62	74	0.1006998	10.8166538
1	164	59	69	0.1663349	5.8309519
1	165	58	68	0.4003311	1.4142136
1	166	60	66	0.3481463	2.8284271
1	167	56	66	-0.1183773	4.0000000
1	168	50	63	-0.5893927	6.7082039
1	169	55	62	-0.6058700	5.0990195
1	170	50	57	-0.7690446	7.0710678
1	171	45	32	-0.8544495	25.4950976
1	172	39	16	1.6086730	17.0880075
1	173	36	7	0.3119184	9.4868330
1	174	29	6	0.6461287	7.0710678
1	175	20	1	1.0507820	10.2956301
1	176	44	3	1.0808290	24.0831892
1	177	44	2	1.0439600	1.0000000
1	178	50	3	0.4240432	6.0827625
1	179	53	5	0.5012997	3.6055513
1	180	44	11	1.2222300	10.8166538
1	181	37	9	0.6798505	7.2801099
1	182	37	5	0.5124104	4.0000000
1	183	43	14	1.1040690	10.8166538
1	184	42	12	1.6874380	2.2360680
1	185	31	10	0.4451270	11.1803399
1	186	42	4	1.0109420	12.5299641
1	187	41	4	0.4494586	1.0000000
1	188	33	11	0.7355304	10.6301458
1	189	34	10	0.5365152	1.4142136
1	190	36	14	0.7399353	4.4721360
1	191	40	0	0.0787351	14.5602198
1	192	38	2	0.8241320	2.8284271
1	193	33	13	1.5896070	12.0830460
1	194	33	14	1.5945270	1.0000000
1	195	31	19	0.8215508	5.3851648
1	196	30	21	0.5897659	2.2360680
1	197	40	16	1.5567760	11.1803399
1	198	31	14	2.1017030	9.2195445
1	199	31	15	2.0909110	1.0000000
0	1	47	63	-1.2695280	13.3416641
0	1	98	53	-0.8736505	48.0936586
0	1	67	57	0.5510428	18.3847763
0	1	42	41	0.1584311	12.0415946
0	1	42	27	-0.5291791	24.3515913
0	1	32	54	0.7352142	18.4390889
0	1	43	57	-2.0969500	9.8994949
0	1	51	66	-1.0725950	16.0312195
0	1	73	69	0.3369320	29.8328678
0	1	32	59	-0.3701255	20.1246118
0	2	81	88	-0.3289306	30.4138127
0	2	82	70	-1.6621980	17.4928557
0	2	50	59	-0.9675507	17.1172428
0	2	68	94	-0.7782922	33.0151480
0	2	52	95	-0.2082629	37.1618084
0	2	79	51	0.9082324	15.6204994
0	2	48	81	-0.5683031	27.5862284
0	2	1	3	0.7624922	87.8635305
0	2	70	62	1.1503020	3.1622777
0	2	39	73	1.3786050	30.4630924
0	3	62	77	-0.1757045	15.8113883
0	3	83	84	-0.2283010	17.8885438
0	3	79	13	1.0538220	55.1452627
0	3	71	68	0.7177114	4.0000000
0	3	68	74	0.2357778	9.2195445
0	3	60	75	-0.1896155	16.5529454
0	3	72	81	-1.4869180	13.3416641
0	3	71	16	-0.1387426	52.1536192
0	3	60	27	-1.4431920	43.6577599
0	3	80	67	-0.7031519	5.0990195
0	4	96	79	0.4330325	26.4196896
0	4	52	55	0.2059826	23.7065392
0	4	77	90	-1.2185590	24.3310501
0	4	69	71	1.1816350	6.4031242
0	4	75	44	-1.8776280	22.0907220
0	4	55	63	-0.5433820	18.2482876
0	4	73	89	-2.0409890	23.0000000
0	4	77	66	1.4616730	4.0000000
0	4	71	98	-0.7197005	32.0624391
0	4	54	81	-0.9087557	24.2074369
0	5	43	61	-2.0731970	32.1403174
0	5	77	64	0.6397595	2.0000000
0	5	33	66	-0.8614797	42.0475921
0	5	85	66	-1.1895720	10.1980390
0	5	42	52	-1.5856610	35.1140997
0	5	73	74	0.0802783	10.1980390
0	5	69	62	0.9646722	6.3245553
0	5	95	45	-0.8738311	27.5862284
0	5	97	89	0.1963115	33.3016516
0	5	58	55	-0.5437568	19.2353841
0	6	92	35	-0.3225739	32.2490310
0	6	66	58	0.4482034	11.1803399
0	6	82	55	-0.3395604	10.0000000
0	6	66	38	-1.1435870	26.9258240
0	6	55	13	0.0572752	54.2309875
0	6	84	32	0.3600056	32.0156212
0	6	76	76	-1.0739960	13.0000000
0	6	80	56	-0.1341743	8.0622577
0	6	89	61	-0.9784505	13.1529464
0	6	74	56	0.5564553	7.2801099
0	7	69	67	1.5723360	2.8284271
0	7	59	60	0.7724171	9.4339811
0	7	49	71	-0.5379219	18.9736660
0	7	91	69	-1.6915560	24.3310501
0	7	54	37	-1.8770170	30.8706981
0	7	56	99	0.8303605	35.7351368
0	7	80	79	-0.5756815	19.1049732
0	7	75	76	-1.3366660	13.6014705
0	7	65	26	-0.9385766	39.0512484
0	7	60	70	-0.0314587	8.6023253
0	8	88	89	-1.7907720	19.8494332
0	8	59	81	0.0848446	17.4642492
0	8	45	95	-0.3265410	36.6196668
0	8	33	88	-1.8433760	44.2718872
0	8	89	70	-1.4249850	14.5602198
0	8	81	72	-1.4050130	6.3245553
0	8	78	45	-1.0359130	29.1547595
0	8	68	32	-1.4453140	42.5793377
0	8	64	74	0.1699459	11.0000000
0	8	90	50	-1.7809180	28.3019434
0	9	73	53	0.1518616	5.8309519
0	9	99	78	0.4170467	30.4795013
0	9	64	69	-0.5772228	16.2788206
0	9	74	64	1.3669970	6.3245553
0	9	76	63	1.2991780	5.0000000
0	9	52	28	-0.1309149	38.4187454
0	9	46	41	-1.6956430	34.4818793
0	9	74	47	-0.4219187	11.1803399
0	9	22	55	1.1886820	54.0832691
0	9	49	31	-0.6637649	38.1837662
0	10	89	66	-1.6163420	14.2126704
0	10	72	35	-2.4885570	21.5406592
0	10	35	61	-0.4590388	45.3982379
0	10	95	40	-0.6555952	21.2132034
0	10	62	20	-0.3117616	39.3573373
0	10	53	65	-1.2536780	28.7923601
0	10	59	45	-1.8562440	23.2594067
0	10	26	34	0.1808019	57.9396237
0	10	91	45	-0.3826311	14.8660687
0	10	99	51	-0.8210844	19.4164878
0	11	48	55	-1.5438390	21.0237960
0	11	84	76	-1.1023940	26.6270539
0	11	89	41	-1.0959060	23.8537209
0	11	77	27	-0.7099469	28.1602557
0	11	62	40	-0.3872005	15.6524758
0	11	62	66	0.7005073	13.8924440
0	11	46	38	-1.0781460	28.0178515
0	11	26	65	-1.2671570	44.3846820
0	11	72	66	0.4782604	12.3693169
0	11	70	40	-2.0839350	14.0356688
0	12	39	59	-0.9004238	23.5372046
0	12	61	61	1.6300860	3.1622777
0	12	68	74	0.2357778	11.6619038
0	12	63	34	-1.5345290	30.0166620
0	12	49	51	-1.2060050	18.3847763
0	12	84	42	-0.9306649	31.1126984
0	12	60	83	0.3511847	19.1049732
0	12	69	64	0.2409551	7.0000000
0	12	52	64	-0.8360283	10.0000000
0	12	95	84	1.2105970	38.5875628
0	13	81	52	0.6377474	11.4017543
0	13	76	35	-2.0332860	24.3310501
0	13	67	56	0.5651531	5.8309519
0	13	39	30	-0.5521509	43.9317653
0	13	35	57	-0.2522157	37.0540146
0	13	76	72	-0.4056831	13.6014705
0	13	72	19	-0.6853991	40.0000000
0	13	61	62	1.2135950	11.4017543
0	13	75	60	1.3529380	3.1622777
0	13	49	55	-0.9978589	23.3452351
0	14	58	56	0.1341488	19.3132079
0	14	61	72	-0.3852786	17.4928557
0	14	80	64	-0.3133998	4.1231056
0	14	25	78	-0.2019407	53.1601354
0	14	36	41	0.0012979	45.6508488
0	14	28	62	-0.2555645	48.0104155
0	14	94	27	1.4159630	40.2492236
0	14	88	65	-1.8538310	12.1655251
0	14	78	80	-1.0285640	17.1172428
0	14	97	49	-0.9890311	25.2388589
0	15	59	47	-1.6486050	18.9736660
0	15	63	64	0.6705790	2.2360680
0	15	50	28	-0.1556186	39.9249296
0	15	92	87	-0.0895500	34.8281495
0	15	69	0	1.5704200	65.1229606
0	15	55	74	-0.0820069	13.4536240
0	15	27	42	-2.0051660	44.4184646
0	15	94	35	-0.2582637	41.7252921
0	15	62	71	-0.3520658	6.7082039
0	15	62	53	-0.5107933	12.3693169
0	16	76	36	-1.8029460	24.0831892
0	16	87	45	-0.7248095	19.8494332
0	16	88	84	0.3920807	27.7848880
0	16	24	93	0.0974738	59.9082632
0	16	80	58	-0.3248976	6.3245553
0	16	78	67	-0.0540760	8.0622577
0	16	68	71	1.4091270	12.5299641
0	16	94	77	1.3497080	26.2488095
0	16	54	11	0.6208744	52.9244745
0	16	75	58	1.6385770	2.2360680
0	17	64	37	-2.1535760	22.3606798
0	17	60	2	0.2493340	56.7538545
0	17	65	92	-0.9362352	36.1386220
0	17	78	50	-0.4433512	8.0622577
0	17	65	46	-0.6973278	14.2126704
0	17	90	74	-1.0552310	23.3452351
0	17	67	51	-0.4070504	9.2195445
0	17	91	69	-1.6915560	20.8086520
0	17	91	46	-0.4424271	20.2484567
0	17	96	80	0.3733653	31.8276609
0	18	92	67	-1.7294850	23.2594067
0	18	65	51	-0.2402336	8.4852814
0	18	78	58	0.8263172	7.0710678
0	18	91	78	0.5049678	29.0000000
0	18	98	39	-0.6561064	32.4499615
0	18	98	27	0.2936948	40.3608721
0	18	57	22	-0.5649435	37.6961536
0	18	50	94	-0.5469537	42.5440948
0	18	73	9	1.3127110	48.0416486
0	18	50	66	-1.4801590	22.8473193
0	19	67	43	-1.3658160	17.7200451
0	19	76	99	-0.9726630	39.2045916
0	19	87	45	-0.7248095	21.2132034
0	19	60	79	0.4133574	22.4722051
0	19	43	69	-0.4038815	30.3644529
0	19	79	82	-1.5366420	23.0867928
0	19	70	70	0.6793345	10.1980390
0	19	73	72	0.8646752	12.0415946
0	19	50	97	0.5102541	43.0464865
0	19	63	45	-0.7654404	17.4928557
0	20	71	37	-1.8101620	19.2093727
0	20	99	68	0.3023895	22.6274170
0	20	76	70	-0.2420003	19.3132079
0	20	76	75	-1.0089500	24.0416306
0	20	74	40	-0.8874497	15.0000000
0	20	68	76	0.3984855	28.3019434
0	20	73	14	0.8669901	39.2937654
0	20	66	90	-1.3076040	41.6293166
0	20	88	12	0.3018508	40.3112887
0	20	83	39	-1.5111960	13.0000000
0	21	63	57	0.8242324	9.4339811
0	21	23	72	-0.4945621	52.0000000
0	21	71	57	0.9284327	5.0000000
0	21	55	53	0.3267580	16.0312195
0	21	46	48	-1.6003730	25.3179778
0	21	50	31	-0.5491267	29.6984848
0	21	91	32	0.8986612	28.2842712
0	21	81	58	-0.0470133	11.6619038
0	21	30	39	-0.9338037	43.0116263
0	21	63	57	0.8242324	9.4339811
0	22	70	45	-0.6784046	6.4031242
0	22	51	48	-1.9937630	14.0356688
0	22	44	49	-2.0926440	21.0000000
0	22	37	35	-0.8780815	31.3049517
0	22	6	83	0.4343854	68.0955211
0	22	50	99	0.4338126	52.2015325
0	22	52	1	-0.5184180	49.7292670
0	22	55	4	-0.0687196	46.0977223
0	22	83	79	-1.0481790	34.9857114
0	22	60	36	-1.1964440	13.9283883
0	23	70	54	1.0465780	6.4031242
0	23	65	66	1.3233960	8.0000000
0	23	64	72	0.9760816	14.0356688
0	23	66	48	0.1357459	10.0498756
0	23	34	90	-0.9685963	44.5533388
0	23	55	92	0.8593715	35.4400903
0	23	74	35	-1.8912990	24.6981781
0	23	73	56	0.6350865	8.2462113
0	23	48	80	-0.2829197	27.8028775
0	23	34	69	-0.4919680	32.8937684
0	24	73	47	-1.1609320	9.0553851
0	24	96	53	-1.2672540	24.1867732
0	24	97	46	-2.7491170	26.9258240
0	24	61	54	0.2535909	11.1803399
0	24	84	89	-0.9039120	35.1140997
0	24	98	91	0.6407614	43.6004587
0	24	92	51	-2.2789460	20.6155281
0	24	82	56	-0.2185545	10.0000000
0	24	63	63	0.5938821	11.4017543
0	24	90	48	-0.4808116	19.6977156
0	25	73	69	0.3369320	12.0415946
0	25	80	46	-0.2632595	12.5299641
0	25	70	46	-0.8787051	11.7046999
0	25	63	45	-0.7654404	16.2788206
0	25	78	55	0.0329168	4.4721360
0	25	77	75	-0.7969267	18.2482876
0	25	53	17	-0.3289489	45.1774280
0	25	81	50	-0.5180693	9.8994949
0	25	56	62	-1.1038930	18.6815417
0	25	68	80	-1.4196250	23.7697286
0	26	75	34	-2.0066190	22.1359436
0	26	84	56	-0.2099513	2.2360680
0	26	92	72	-1.1363300	19.7230829
0	26	48	37	-0.4069045	38.4707681
0	26	60	44	-1.3837020	24.5967478
0	26	43	99	-0.3655341	58.7962584
0	26	72	9	0.3264382	47.0744092
0	26	98	67	-0.5123789	20.0000000
0	26	86	92	-0.8137172	37.2155881
0	26	78	56	0.9667145	4.1231056
0	27	80	97	-1.2807140	47.0956474
0	27	64	43	-1.0319420	20.2484567
0	27	93	59	-0.5062880	13.4536240
0	27	74	42	-1.5099880	12.0415946
0	27	91	51	-2.5869310	8.0622577
0	27	75	31	-1.4327290	20.6155281
0	27	87	59	-0.7704437	9.8488578
0	27	95	50	-1.8793790	12.0000000
0	27	78	73	-1.0426950	23.5372046
0	27	80	56	-0.1341743	6.7082039
0	28	67	35	-0.8904641	26.5706605
0	28	62	18	-0.2434754	44.2718872
0	28	22	80	-1.5966150	57.5847202
0	28	61	72	-0.3852786	19.2093727
0	28	77	61	0.5423336	1.4142136
0	28	74	62	0.8112846	2.8284271
0	28	59	54	-0.3518857	18.0277564
0	28	72	66	0.4782604	7.2111026
0	28	86	60	-0.8911646	10.0000000
0	28	87	33	-0.3087782	29.1547595
0	29	94	33	0.9136034	38.6005181
0	29	84	82	-0.6748714	12.0415946
0	29	65	88	-1.0294940	25.4558441
0	29	50	91	-0.5280451	39.1152144
0	29	72	89	-1.8164790	21.9544984
0	29	55	36	-2.0225170	44.0454311
0	29	82	60	-0.6378668	10.0498756
0	29	72	85	-1.6063810	18.6010752
0	29	88	71	-0.9572144	5.0990195
0	29	84	25	0.3449052	45.0111097
0	30	90	92	-1.5594930	18.0277564
0	30	44	72	-0.5520614	32.2024844
0	30	86	99	0.1539444	18.3847763
0	30	10	13	-1.2845650	96.4261375
0	30	54	18	-0.6456011	70.6045324
0	30	88	68	-1.4320580	23.4307490
0	30	63	54	0.8094652	33.5261092
0	30	44	98	-0.8029554	31.3847097
0	30	36	67	-0.4435879	41.5932687
0	30	43	87	0.7882729	30.0166620
0	31	99	89	0.3415613	16.2788206
0	31	77	60	0.8417816	26.6833281
0	31	92	52	-2.2032010	35.1710108
0	31	69	91	-1.0241950	14.8660687
0	31	97	87	-0.9387844	14.0356688
0	31	78	81	-1.5070970	7.0710678
0	31	57	95	0.3793481	27.5136330
0	31	90	72	-0.8552133	15.6524758
0	31	65	27	-0.9986217	61.6846821
0	31	85	67	-0.4746450	19.1049732
0	32	91	56	-1.2320010	25.0000000
0	32	95	82	0.2748918	4.1231056
0	32	74	92	-1.7418750	20.2484567
0	32	97	89	0.1963115	10.0000000
0	32	71	61	0.8767631	28.2842712
0	32	97	42	-2.0726220	39.4588393
0	32	91	73	-0.7649382	8.0000000
0	32	63	83	0.8324365	28.0713377
0	32	96	88	-0.6745968	8.6023253
0	32	79	55	0.1381740	28.6356421
0	33	67	38	-1.1796280	15.0332964
0	33	92	79	0.2715527	35.3836120
0	33	57	26	-0.7924328	29.1547595
0	33	71	84	-1.4869480	31.1448230
0	33	51	23	-2.1928210	34.4818793
0	33	83	57	-0.6311019	15.5241747
0	33	70	44	-1.1798210	9.2195445
0	33	55	48	-1.9882480	13.9283883
0	33	74	65	0.9701193	13.4164079
0	33	71	40	-2.3614410	13.3416641
0	34	55	24	-1.1946820	35.1710108
0	34	64	49	-0.7575519	9.0000000
0	34	93	25	0.1518140	43.9317653
0	34	75	39	-1.3196040	21.9544984
0	34	60	57	0.3580576	4.1231056
0	34	64	39	-0.4808663	19.0000000
0	34	63	70	-0.3851293	12.0415946
0	34	54	63	-0.3680118	11.1803399
0	34	74	44	-1.3083610	17.2046505
0	34	67	34	-1.5281100	24.1867732
0	35	78	59	0.9935673	12.3693169
0	35	50	53	-0.6997847	18.3575598
0	35	77	44	-1.1208350	21.0950231
0	35	72	73	0.6051304	12.5299641
0	35	73	63	1.0322060	7.0710678
0	35	76	77	-1.3548150	18.0277564
0	35	49	40	-1.2520310	27.8028775
0	35	38	34	-1.1435020	39.5979797
0	35	21	56	0.8408691	45.3982379
0	35	76	26	-0.5344159	37.3630834
0	36	51	88	-0.8666096	19.2093727
0	36	52	70	-0.8591511	11.4017543
0	36	75	91	-1.5832050	21.6333077
0	36	53	75	-0.5626241	10.1980390
0	36	76	99	-0.9726630	29.0688837
0	36	40	76	-0.3055130	23.1948270
0	36	80	77	-0.7577861	17.4642492
0	36	51	87	-0.6831638	18.4390889
0	36	54	83	-1.2288640	13.4536240
0	36	80	66	-0.3133251	18.3847763
0	37	61	61	1.6300860	7.6157731
0	37	68	92	-0.3712591	28.0000000
0	37	46	56	-2.4450650	23.4093998
0	37	99	79	0.2833421	34.4383507
0	37	81	19	0.2376457	46.8401537
0	37	45	74	0.6947181	25.0798724
0	37	30	93	-0.0607176	47.8016736
0	37	46	46	-1.4491050	28.4253408
0	37	68	95	-1.1643800	31.0000000
0	37	13	25	1.0524190	67.4240313
0	38	64	89	-0.5986598	18.0000000
0	38	33	48	0.9192784	38.6005181
0	38	90	64	-1.3398400	26.9258240
0	38	68	89	-1.5705850	18.4390889
0	38	70	60	0.9564150	12.5299641
0	38	80	24	0.1628717	49.6487663
0	38	42	44	-0.7284713	34.8281495
0	38	22	91	-0.3873164	46.5188134
0	38	36	46	1.5190450	37.5366488
0	38	73	84	-1.9052180	15.8113883
0	39	65	57	-0.0667129	9.2195445
0	39	68	84	-0.3743168	18.0277564
0	39	92	76	0.2957562	26.9258240
0	39	48	85	-0.3200923	26.8700577
0	39	75	74	-0.4843892	11.3137085
0	39	48	68	-2.2213620	19.1049732
0	39	86	48	-0.9405054	26.1725047
0	39	69	70	1.4300790	4.4721360
0	39	78	64	0.5579233	11.1803399
0	39	61	75	-0.0991149	10.8166538
0	40	71	68	0.7177114	5.8309519
0	40	50	47	-1.5348640	24.0831892
0	40	84	39	-1.5690690	28.8444102
0	40	70	35	-2.7000800	28.0713377
0	40	86	97	0.1572190	38.4707681
0	40	92	89	-0.6372329	35.3836120
0	40	73	70	0.8904329	8.6023253
0	40	67	40	-1.0376030	23.0217289
0	40	84	79	-1.4053340	22.6274170
0	40	63	40	-0.5726132	23.5372046
0	41	76	55	0.2555708	19.2093727
0	41	62	65	0.9198815	5.3851648
0	41	21	44	-0.4065624	50.2493781
0	41	72	84	-2.0092870	16.1245155
0	41	56	8	0.5811139	62.5139984
0	41	30	55	0.7304555	37.1618084
0	41	69	86	-1.3047270	16.7630546
0	41	60	32	-1.0321590	38.2099463
0	41	23	84	-0.1072384	43.3243580
0	41	76	54	0.2883504	20.0000000
0	42	55	66	-0.6059791	12.0415946
0	42	69	71	1.1816350	5.8309519
0	42	93	53	-1.3408600	35.8050276
0	42	54	67	0.1945684	12.2065556
0	42	60	80	0.0556289	7.2111026
0	42	77	81	-1.2392810	14.7648231
0	42	48	75	0.2884717	16.0312195
0	42	79	76	-0.7426302	15.1327460
0	42	29	62	-0.2216401	37.0000000
0	42	72	98	-0.2466157	25.2982213
0	43	74	92	-1.7418750	16.6433170
0	43	80	1	0.3415996	84.4037914
0	43	71	81	-2.0940630	11.1803399
0	43	56	70	-0.8221593	13.6014705
0	43	53	12	-0.0419566	71.3442359
0	43	36	92	0.2522453	25.6320112
0	43	51	24	-1.7032050	59.6824932
0	43	63	76	-0.0372458	7.6157731
0	43	0	77	0.3457948	60.2992537
0	43	12	31	0.0845908	70.7672241
0	44	54	69	-0.6738194	29.8328678
0	44	19	95	0.2982330	42.1070065
0	44	49	77	0.0562355	24.1867732
0	44	73	92	-0.9061050	13.4164079
0	44	48	73	-0.6099113	28.1780056
0	44	69	73	0.6317130	26.2488095
0	44	85	83	-0.2738248	28.3019434
0	44	79	95	-0.7190448	18.2482876
0	44	92	96	-1.0506070	31.0644491
0	44	45	69	-1.1109190	33.1209903
0	45	46	34	-0.1989223	62.0000000
0	45	51	92	-0.2633951	6.4031242
0	45	20	91	0.2275044	26.4764046
0	45	64	92	-0.8994908	18.4390889
0	45	12	92	-0.5297978	34.2344855
0	45	65	71	0.8586032	31.4006369
0	45	54	94	0.1468989	8.2462113
0	45	37	88	-0.5628856	12.0415946
0	45	98	70	-0.1398069	58.1377674
0	45	40	98	0.2629114	6.3245553
0	46	67	94	-0.9958943	26.4764046
0	46	52	93	-0.0170659	12.5299641
0	46	54	97	0.7149039	13.1529464
0	46	68	65	1.5602810	43.4165867
0	46	23	90	-0.3130005	20.1246118
0	46	54	91	0.8562801	15.2643375
0	46	59	78	0.0415604	27.6586334
0	46	66	86	-0.5296652	28.1780056
0	46	34	89	-0.4036340	12.2065556
0	46	6	83	0.4343854	38.4837628
0	47	41	86	0.5923679	4.2426407
0	47	27	80	-0.9575923	19.2353841
0	47	30	32	-0.3560418	58.6941224
0	47	39	91	0.2726193	5.3851648
0	47	38	89	-0.7955176	6.0000000
0	47	29	84	-0.3874343	15.8113883
0	47	58	70	0.1041920	23.6008474
0	47	11	94	-0.7399476	33.3766385
0	47	47	88	0.0210704	3.1622777
0	47	51	91	0.0167957	7.2801099
0	48	68	81	-1.5096350	24.3515913
0	48	71	74	0.4710162	30.0166620
0	48	58	93	0.6613471	13.6014705
0	48	77	97	-0.7877753	32.9848450
0	48	46	69	-1.0248310	20.0249844
0	48	87	60	-0.4011909	51.0392006
0	48	90	41	-0.8029376	65.7951366
0	48	32	33	-0.4216104	57.4891294
0	48	59	69	0.1663349	24.4131112
0	48	82	47	-0.7885506	55.9732079
0	49	1	96	0.4453409	42.9534632
0	49	48	96	0.2615170	10.2956301
0	49	50	63	-0.5893927	25.0000000
0	49	41	97	0.5261304	10.1980390
0	49	66	92	-0.2643448	23.5372046
0	49	27	90	-0.4562958	16.2788206
0	49	28	96	-0.1911079	17.4928557
0	49	40	77	-0.2842140	10.4403065
0	49	44	80	-0.0710021	7.0710678
0	49	65	41	-1.5660690	50.9901951
0	50	32	94	0.0925585	20.6155281
0	50	43	87	0.7882729	7.8102497
0	50	46	74	-0.0594131	7.2801099
0	50	25	89	0.3664628	24.3515913
0	50	61	55	0.1662692	29.0688837
0	50	61	66	0.5492353	19.8494332
0	50	82	81	-0.2786146	34.0000000
0	50	97	55	-1.2440960	55.4707130
0	50	94	53	-1.2105740	53.8516481
0	50	0	92	0.7160761	49.2442890
0	51	67	49	-0.6145507	20.8086520
0	51	62	83	1.0102520	18.3847763
0	51	66	36	-1.5579950	31.9530906
0	51	54	76	-0.2081724	10.0498756
0	51	65	53	-0.2177165	16.4012195
0	51	48	33	-0.8745716	33.7342556
0	51	59	59	0.7398052	8.0622577
0	51	76	60	0.9744904	21.8403297
0	51	93	83	0.2875740	41.6293166
0	51	81	58	-0.0470133	27.2029410
0	52	90	52	-1.6339720	19.6977156
0	52	76	75	-1.0089500	15.5241747
0	52	94	23	0.5769953	43.0464865
0	52	48	68	-2.2213620	25.2982213
0	52	88	6	1.6918240	56.3205114
0	52	87	49	-1.0005880	18.6010752
0	52	70	17	-0.3411118	43.0464865
0	52	30	57	0.9142985	42.1070065
0	52	65	69	-0.4392529	11.4017543
0	52	8	74	0.5552907	65.5133574
0	53	66	97	-1.3287660	33.7342556
0	53	75	53	-0.6708138	11.1803399
0	53	87	87	-0.6988387	26.9258240
0	53	88	52	-1.3995330	19.2093727
0	53	94	61	0.1117414	21.2132034
0	53	21	64	-1.2900320	52.0000000
0	53	83	98	-1.2712560	35.4400903
0	53	71	98	-0.7197005	34.0587727
0	53	63	80	-0.0996560	18.8679623
0	53	75	59	1.2487890	5.3851648
0	54	31	47	0.2410883	40.8044115
0	54	46	84	0.7675019	22.2036033
0	54	77	80	-1.0555570	15.8113883
0	54	55	42	-2.1851850	30.3644529
0	54	68	72	1.4097160	4.1231056
0	54	31	35	-0.9842015	48.8364618
0	54	76	71	-0.0102200	12.0000000
0	54	43	98	0.0266588	34.2052628
0	54	73	73	0.7747334	9.2195445
0	54	48	97	0.4773657	30.5286750
0	55	16	32	0.2694515	57.4543297
0	55	56	34	-1.7892830	29.4108823
0	55	63	52	-0.0871902	10.1980390
0	55	61	0	0.1709201	62.1288983
0	55	94	54	-1.1455850	30.0832179
0	55	57	50	-0.6959820	14.4222051
0	55	65	60	0.7432065	2.0000000
0	55	86	67	-0.5818590	21.5870331
0	55	79	56	0.1629515	15.2315462
0	55	29	37	-1.1098210	43.8292140
0	56	21	46	-0.1525435	56.6127194
0	56	85	24	0.6162915	40.2616443
0	56	77	44	-1.1208350	19.1049732
0	56	97	46	-2.7491170	27.8028775
0	56	91	40	-0.6937167	28.0178515
0	56	32	37	0.0324593	50.2493781
0	56	70	72	-0.1284058	10.2956301
0	56	64	18	0.4500093	46.3249393
0	56	70	48	-0.7856170	15.8113883
0	56	68	96	-0.8245288	33.7342556
0	57	23	78	-0.5870785	46.5295605
0	57	60	39	-0.6113947	33.2415403
0	57	92	94	-1.4362690	32.5269119
0	57	6	81	-0.1630430	63.7887137
0	57	69	80	-1.7969300	9.0000000
0	57	47	65	-1.8280930	22.8035085
0	57	32	95	-0.2111195	44.1021541
0	57	76	51	-0.1662130	21.1896201
0	57	66	91	-1.0755990	20.2237484
0	57	97	29	0.0695205	50.4777179
0	58	75	97	-1.3459780	24.0831892
0	58	68	65	1.5602810	9.4339811
0	58	99	97	0.2672697	35.3836120
0	58	66	81	-0.3682822	10.6301458
0	58	74	80	-1.4401170	7.0710678
0	58	99	59	-0.7433879	29.5296461
0	58	75	71	0.0268309	2.8284271
0	58	31	3	0.0610750	81.6333265
0	58	83	97	-1.2864890	26.0000000
0	58	52	89	-0.7544021	26.4007576
0	59	65	80	-0.1121485	9.8488578
0	59	51	53	-0.0616057	25.4558441
0	59	62	95	-0.0170865	25.0000000
0	59	71	72	0.2997289	2.2360680
0	59	70	92	-0.9048522	21.0237960
0	59	47	63	-1.2695280	23.4093998
0	59	84	49	-1.0226840	26.6270539
0	59	44	62	-2.2098990	26.5706605
0	59	35	47	1.6529870	41.6173041
0	59	50	93	-0.2748712	29.0688837
0	60	58	89	-0.2285361	24.1867732
0	60	57	30	-1.4697200	40.1621713
0	60	62	98	0.3090216	31.0483494
0	60	70	53	0.9716769	15.0000000
0	60	74	39	-1.1814130	29.2745623
0	60	96	91	0.9026693	34.7131099
0	60	30	65	-1.2421550	40.1123422
0	60	66	54	0.6533823	14.5602198
0	60	92	81	1.1431910	25.5538647
0	60	78	72	-0.6559189	8.9442719
0	61	39	90	-0.0814216	37.8021163
0	61	45	42	-1.1904680	34.6554469
0	61	80	71	-0.7906400	11.7046999
0	61	69	45	-0.7885971	22.0000000
0	61	57	57	-0.8829453	15.6204994
0	61	69	89	-1.4821150	22.0000000
0	61	71	66	0.7528585	2.2360680
0	61	73	51	-0.0152911	16.4924225
0	61	86	76	-1.2089110	19.2353841
0	61	33	27	-1.1012690	53.8144962
0	62	92	63	-1.1835490	25.0798724
0	62	48	40	-1.5339820	31.4006369
0	62	72	58	0.8538520	8.6023253
0	62	23	61	0.9855089	44.1814441
0	62	93	77	0.7092265	28.6356421
0	62	52	57	-0.2047342	17.0000000
0	62	52	75	-0.2322337	18.0277564
0	62	67	86	-1.1096040	21.0000000
0	62	65	51	-0.2402336	14.1421356
0	62	77	62	0.8664919	10.4403065
0	63	61	80	-0.6152842	20.2237484
0	63	36	72	0.4883120	30.4630924
0	63	99	69	0.3184341	36.1386220
0	63	27	67	-1.4493580	37.6563408
0	63	94	62	0.3527372	30.0665928
0	63	55	73	-0.7469565	15.8113883
0	63	75	20	-1.2551710	41.4849370
0	63	80	46	-0.2632595	21.2602916
0	63	60	65	0.6297127	6.4031242
0	63	48	54	-1.4100970	17.0880075
0	64	73	87	-1.5316630	26.0000000
0	64	69	87	-1.7165390	24.7386338
0	64	59	75	0.0434085	12.6491106
0	64	32	33	-0.4216104	43.1393092
0	64	37	92	-0.2400439	38.9486842
0	64	27	51	0.1906739	37.9473319
0	64	30	48	0.9861355	36.2491379
0	64	93	80	0.5289929	34.4818793
0	64	43	36	-1.7935830	33.6005952
0	64	24	69	-0.4654891	39.4588393
0	65	61	35	-2.2946360	34.4093011
0	65	62	71	-0.3520658	31.3847097
0	65	48	13	0.8776578	58.6941224
0	65	81	73	-1.5040360	19.6977156
0	65	79	64	0.0054932	13.4536240
0	65	8	52	0.0869596	81.0555365
0	65	95	47	-2.0492920	10.0000000
0	65	97	12	-0.2042809	43.7378555
0	65	99	56	-0.7887003	10.0498756
0	65	49	44	-1.0677900	41.4849370
0	66	95	75	-0.2102331	14.1421356
0	66	92	85	0.6980135	24.0208243
0	66	52	90	-0.2663667	50.2195181
0	66	87	57	-0.6814864	7.2111026
0	66	90	77	0.1993918	16.2788206
0	66	67	41	-1.3973510	32.8024389
0	66	86	88	-1.1481000	27.8926514
0	66	88	57	-1.1520890	6.4031242
0	66	95	52	-1.2306100	9.2195445
0	66	92	62	-1.3545940	1.4142136
0	67	64	20	-0.3220061	58.3095189
0	67	67	88	-1.3711920	32.4499615
0	67	99	86	-0.0969806	16.7630546
0	67	98	98	-0.1112664	28.2842712
0	67	96	49	-1.3828370	21.0950231
0	67	99	86	-0.0969806	16.7630546
0	67	85	48	-1.0427750	23.7697286
0	67	50	89	-0.5702443	47.9270279
0	67	90	56	-1.4422770	14.5602198
0	67	99	47	-1.8793520	23.5372046
0	68	90	87	-0.8835903	12.8062485
0	68	70	90	-1.8999240	31.9530906
0	68	89	16	0.2600839	63.9531078
0	68	88	37	-1.0265480	43.6806593
0	68	78	67	-0.0540760	25.0599282
0	68	51	72	-1.0477870	49.4974747
0	68	95	73	-0.4167705	7.8102497
0	68	89	99	0.0176732	22.8254244
0	68	65	80	-0.1121485	35.0142828
0	68	90	60	-0.9219322	21.4709106
0	69	98	86	0.1372471	6.0827625
0	69	70	93	-1.0191090	23.4093998
0	69	85	73	-1.1514430	13.8924440
0	69	84	43	-0.1724409	42.7551167
0	69	93	84	0.6788854	1.4142136
0	69	74	35	-1.8912990	53.1413210
0	69	94	75	0.2462517	10.1980390
0	69	84	82	-0.6748714	8.5440037
0	69	92	85	0.6980135	0.0000000
0	69	84	81	-0.2718132	8.9442719
0	70	36	26	-0.4168481	74.2765104
0	70	77	78	-1.3641800	13.0384048
0	70	75	96	-0.8933392	24.2074369
0	70	98	70	-0.1398069	10.6301458
0	70	74	93	-1.0864240	22.6274170
0	70	79	80	-1.1366840	11.4017543
0	70	90	52	-1.6339720	25.0000000
0	70	85	70	-0.8646979	8.6023253
0	70	85	76	-1.0798770	5.0990195
0	70	95	75	-0.2102331	5.3851648
0	71	30	69	-1.1144420	60.4069532
0	71	83	94	-0.8751998	19.3132079
0	71	99	88	0.5862013	15.0000000
0	71	92	68	-1.8865940	8.2462113
0	71	74	8	1.9194360	69.8569968
0	71	49	77	0.0562355	41.0121933
0	71	33	98	-0.0307129	61.0982815
0	71	86	55	-0.6181929	21.3775583
0	71	77	60	0.8417816	20.6155281
0	71	87	54	-0.9020585	22.2036033
0	72	89	76	-0.5202685	5.0000000
0	72	97	81	0.6767180	5.8309519
0	72	26	79	-0.6682258	68.0661443
0	72	69	81	-2.1199650	25.4950976
0	72	85	91	-0.7369772	17.4928557
0	72	91	79	0.4231655	4.2426407
0	72	63	36	-2.5287910	50.6063237
0	72	80	48	-0.5626823	31.3049517
0	72	78	65	0.7682252	19.4164878
0	72	85	82	-0.1284206	10.8166538
0	73	64	73	0.8508411	30.4138127
0	73	89	78	0.6487741	5.0000000
0	73	69	56	0.7720214	33.3016516
0	73	67	22	-0.3634586	62.1691242
0	73	99	79	0.2833421	5.0990195
0	73	94	68	-0.8985307	10.0000000
0	73	75	84	-2.0249440	19.9248588
0	73	89	38	-0.7490611	40.3112887
0	73	93	35	-0.1407297	43.0116263
0	73	97	84	-0.2685376	6.7082039
0	74	87	94	-1.0162370	12.5299641
0	74	95	80	0.6899146	3.6055513
0	74	88	82	0.0895673	5.0990195
0	74	95	52	-1.2306100	31.0644491
0	74	97	43	-2.1473590	40.1995025
0	74	97	87	-0.9387844	5.6568542
0	74	79	77	-0.5386096	15.2315462
0	74	98	85	0.2312192	5.3851648
0	74	64	84	0.5443356	29.0172363
0	74	22	93	0.1796817	71.7007671
0	75	99	47	-1.8793520	33.0605505
0	75	97	79	0.5487034	1.0000000
0	75	94	56	-1.9904530	24.1867732
0	75	14	5	-0.0256680	111.8659913
0	75	59	62	0.0891402	42.0475921
0	75	67	38	-1.1796280	51.6139516
0	75	52	33	-1.6912810	65.0691939
0	75	95	80	0.6899146	2.0000000
0	75	99	56	-0.7887003	24.0831892
0	75	67	90	-1.4071620	31.6227766
0	76	97	58	-1.1019590	27.0185122
0	76	82	52	0.0518549	35.8468967
0	76	90	72	-0.8552133	14.3178211
0	76	59	95	0.3829869	38.3275358
0	76	87	97	-0.2200444	15.0000000
0	76	87	81	0.5165517	9.8488578
0	76	71	75	-0.4766726	26.9258240
0	76	78	81	-1.5070970	18.4390889
0	76	66	97	-1.3287660	32.3109888
0	76	91	80	0.8751860	7.0710678
0	77	70	46	-0.8787051	41.4004831
0	77	81	87	-0.3137887	16.1245155
0	77	88	78	0.3260023	7.0710678
0	77	82	39	-0.5432184	42.0594817
0	77	84	62	-0.9273240	20.2484567
0	77	94	73	-1.0528570	6.0827625
0	77	67	36	-1.6401090	51.3127664
0	77	27	69	-0.7423798	68.7313611
0	77	82	50	-0.9713769	31.7804972
0	77	28	99	-0.9338623	69.9213844
0	78	82	65	-0.1465860	17.0293864
0	78	76	42	-1.1558480	38.9486842
0	78	87	63	-1.3063410	15.2643375
0	78	92	70	-1.8396530	6.7082039
0	78	82	65	-0.1465860	17.0293864
0	78	77	69	-0.2069129	19.3132079
0	78	84	70	-1.5617260	12.5299641
0	78	76	82	-1.7435610	19.9248588
0	78	98	51	-0.7689613	25.1793566
0	78	94	79	0.7760379	3.1622777
0	79	63	79	-0.7174625	32.9848450
0	79	88	53	-1.6978140	19.3132079
0	79	55	76	-0.1839504	40.3112887
0	79	94	23	0.5769953	48.0104155
0	79	91	86	-0.3806511	15.5241747
0	79	98	68	-0.2360396	4.2426407
0	79	89	25	1.2605060	46.3896540
0	79	80	55	0.6499545	21.9317122
0	79	99	91	0.7829359	20.3960781
0	79	43	45	-2.0012440	58.1377674
0	80	81	75	-1.7326320	18.3847763
0	80	94	53	-1.2105740	39.4588393
0	80	45	53	-3.3000520	58.0517011
0	80	70	49	-0.8626900	46.6154481
0	80	64	92	-0.8994908	24.0000000
0	80	84	94	-0.3287730	4.4721360
0	80	83	84	-0.2283010	9.4339811
0	80	61	71	-0.4373259	34.2052628
0	80	92	36	-0.5113733	56.1426754
0	80	83	63	-0.8190648	29.4278779
0	81	90	77	0.1993918	19.2353841
0	81	57	96	0.6708866	30.0000000
0	81	74	90	-1.6646490	14.3178211
0	81	93	87	-0.1359427	10.8166538
0	81	92	62	-1.3545940	34.3656806
0	81	93	79	0.6497231	18.0277564
0	81	63	43	-1.6633380	58.1807528
0	81	70	64	0.7159743	36.2353419
0	81	82	44	-0.9164761	52.2398315
0	81	21	56	0.8408691	77.1751255
0	82	81	90	-0.7092359	8.9442719
0	82	87	98	0.0883345	4.4721360
0	82	92	99	-0.6012059	5.8309519
0	82	91	81	1.2791370	13.1529464
0	82	88	78	0.3260023	16.0312195
0	82	74	46	-0.1252162	50.2891638
0	82	80	83	-1.4680140	14.2126704
0	82	57	51	-0.8372927	53.6003731
0	82	83	95	-0.9062715	6.0827625
0	82	42	85	0.8817988	47.8539445
0	83	88	73	-1.1073060	8.5440037
0	83	92	59	-0.5487359	22.0227155
0	83	62	86	-0.8338755	29.4278779
0	83	92	92	-0.5464452	11.0453610
0	83	61	85	-0.3583625	30.2654919
0	83	70	32	-0.8317827	53.3104117
0	83	56	75	-0.2882646	35.5105618
0	83	89	81	-0.0461010	2.0000000
0	83	52	56	0.0028715	46.3249393
0	83	95	77	1.2023330	5.6568542
0	84	74	77	-1.1263530	21.2132034
0	84	84	98	-0.7915780	7.8102497
0	84	37	90	-0.9159132	52.0384473
0	84	80	60	0.3585942	33.2415403
0	84	77	80	-1.0555570	16.9705627
0	84	87	93	-1.2249190	2.2360680
0	84	80	92	-0.8271696	9.0000000
0	84	79	80	-1.1366840	15.6204994
0	84	72	89	-1.8164790	17.2626765
0	84	91	89	-0.7480866	3.6055513
0	85	70	81	-1.8030320	22.8035085
0	85	96	72	0.4238644	29.5465734
0	85	59	97	0.4054176	25.0798724
0	85	60	55	0.3116466	50.1198563
0	85	79	77	-0.5386096	22.5610283
0	85	55	98	0.9999004	29.0172363
0	85	79	86	-0.9536131	13.9283883
0	85	49	98	0.6934010	35.0142828
0	85	68	95	-1.1643800	16.4924225
0	85	91	99	-0.3648721	7.0000000
0	86	72	97	-1.0007960	10.0498756
0	86	71	38	-1.7568310	61.0000000
0	86	71	78	-0.8867679	22.8254244
0	86	48	78	0.1103035	39.4461658
0	86	97	72	0.6544990	30.0166620
0	86	84	97	-0.9458074	2.2360680
0	86	69	77	-0.6308988	24.6981781
0	86	78	82	-1.5546910	16.4924225
0	86	84	76	-1.1023940	22.0907220
0	86	56	80	-0.3261469	31.6227766
0	87	80	94	-0.7898364	5.3851648
0	87	79	75	-1.0409330	24.1867732
0	87	95	96	-0.2244941	13.3416641
0	87	82	60	-0.6378668	39.0000000
0	87	76	60	0.9744904	39.4588393
0	87	66	76	-0.1817399	28.0178515
0	87	3	54	-0.4002613	90.9175451
0	87	89	83	0.9579435	17.4642492
0	87	56	88	0.1838229	28.2311884
0	87	67	87	-1.6159110	19.2093727
0	88	89	96	-0.5005324	5.0000000
0	88	80	94	-0.7898364	4.4721360
0	88	59	80	-0.1490234	29.6816442
0	88	38	29	-0.7865914	81.2711511
0	88	97	47	-2.8731560	50.6951674
0	88	89	70	-1.4249850	26.4764046
0	88	92	96	-1.0506070	8.0000000
0	88	98	72	-0.0747864	27.7848880
0	88	78	96	-0.9702597	6.0000000
0	88	98	58	-0.4779701	40.4969135
0	89	92	65	-0.9646562	27.1661554
0	89	59	65	0.3702275	45.0000000
0	89	97	36	-0.0986111	56.0357029
0	89	99	87	0.1192124	6.4031242
0	89	72	44	-1.0854280	53.2259335
0	89	98	73	-0.3821193	19.2353841
0	89	88	95	-0.4585668	7.6157731
0	89	72	73	0.6051304	29.8328678
0	89	72	92	-0.9866193	23.0000000
0	89	68	96	-0.8245288	27.2946881
0	90	63	70	-0.3851293	36.0693776
0	90	89	96	-0.5005324	1.0000000
0	90	15	87	-0.4546861	74.4311763
0	90	98	65	0.5521228	31.3209195
0	90	87	61	-0.4117869	34.0587727
0	90	77	20	-0.5379750	75.9539334
0	90	62	26	-1.2563090	74.0945342
0	90	55	21	-1.2035610	81.4370923
0	90	27	39	-0.4634954	83.5463943
0	90	75	28	-0.3874078	68.4470598
0	91	87	84	-0.7590196	11.1803399
0	91	10	98	-1.0613370	72.1110255
0	91	94	89	-0.7716219	13.0000000
0	91	86	71	-1.3458930	23.3452351
0	91	87	86	-0.4494489	9.4339811
0	91	88	73	-1.1073060	21.8403297
0	91	54	78	-0.5544084	32.2490310
0	91	88	89	-1.7907720	7.8102497
0	91	91	96	-0.4261997	9.2195445
0	91	75	86	-1.7285960	10.6301458
0	92	84	93	-1.1191950	5.0000000
0	92	99	96	-0.1289210	15.1327460
0	92	86	81	0.3570395	17.1172428
0	92	89	95	-0.3424824	5.8309519
0	92	71	99	-1.0249300	13.0384048
0	92	63	88	-1.0599920	23.2594067
0	92	72	98	-0.2466157	12.0000000
0	92	78	93	0.1454416	7.8102497
0	92	58	75	-0.4481863	34.7131099
0	92	90	97	-0.5695184	6.0827625
0	93	49	22	-1.2593500	80.9567786
0	93	77	97	-0.7877753	3.6055513
0	93	46	76	0.6050056	36.2353419
0	93	76	62	1.3048820	37.0540146
0	93	40	95	0.5716396	34.2344855
0	93	43	82	0.2318552	35.3553391
0	93	65	88	-1.0294940	14.2126704
0	93	85	87	-0.3032623	16.2788206
0	93	83	99	-0.4740926	9.0000000
0	93	85	78	-1.1088410	23.7065392
0	94	66	68	0.2845487	40.6078810
0	94	89	63	-1.6175660	37.0540146
0	94	74	87	-1.5329660	21.4009346
0	94	90	92	-1.5594930	8.0622577
0	94	85	32	-0.2924030	68.2641927
0	94	65	98	-0.6723383	26.0768096
0	94	71	32	-1.3425240	70.8801806
0	94	78	87	-1.0141750	18.3847763
0	94	91	87	-0.4505651	13.0000000
0	94	59	91	0.4134601	33.2415403
0	95	55	81	0.0546385	6.7082039
0	95	65	69	-0.4392529	15.5241747
0	95	88	56	-0.8463674	38.8973007
0	95	28	85	-0.0731788	33.0151480
0	95	99	65	-0.4777543	42.4852916
0	95	59	86	-0.5733145	2.8284271
0	95	63	88	-1.0599920	4.4721360
0	95	43	82	0.2318552	18.1107703
0	95	56	11	0.3079443	73.1710325
0	95	80	94	-0.7898364	21.4709106
0	96	87	86	-0.4494489	26.1725047
0	96	86	42	-0.7813974	30.2324329
0	96	71	44	-0.9676972	23.0867928
0	96	57	8	0.8179226	60.2079729
0	96	60	96	0.2049140	30.3644529
0	96	98	46	-2.3928050	35.8050276
0	96	54	55	0.0518649	19.2093727
0	96	69	55	0.5638539	12.0000000
0	96	72	82	-1.9937660	15.2970585
0	96	83	94	-0.8751998	30.4138127
0	97	75	73	0.0772539	19.6468827
0	97	52	81	-1.1276290	5.0000000
0	97	55	63	-0.5433820	15.0332964
0	97	14	74	0.2570848	42.1900462
0	97	58	71	0.5901687	7.2801099
0	97	45	42	-1.1904680	37.6430604
0	97	42	65	-0.5178807	19.1049732
0	97	33	18	1.0230360	64.2572953
0	97	30	57	0.9142985	33.4215499
0	97	42	51	-1.6732790	30.4138127
0	98	61	26	-0.9242091	55.1452627
0	98	49	67	-1.1652290	16.1245155
0	98	62	68	-1.0532740	13.9283883
0	98	37	95	-0.5603404	24.4131112
0	98	34	24	0.5111719	61.4654374
0	98	62	89	-1.0858320	9.4339811
0	98	63	87	-1.4071270	8.4852814
0	98	51	80	-0.4231479	6.0827625
0	98	39	69	0.1194909	21.6333077
0	98	79	76	-0.7426302	22.5610283
0	99	83	42	-0.4720168	36.3593179
0	99	87	99	0.1413030	34.7131099
0	99	68	13	-0.5154689	60.1331855
0	99	84	67	-1.1864000	20.8806130
0	99	67	84	-1.0824120	11.4017543
0	99	54	90	0.2867284	19.7230829
0	99	79	56	0.1629515	22.6715681
0	99	59	27	-1.3404350	46.2709412
0	99	56	34	-1.7892830	39.8120585
0	99	62	78	-0.2094330	5.3851648
0	100	85	76	-1.0798770	13.6014705
0	100	46	70	-0.2970731	28.0713377
0	100	63	39	0.2880372	31.0161248
0	100	70	49	-0.8626900	19.4164878
0	100	42	38	-1.0975790	43.8634244
0	100	73	72	0.8646752	4.1231056
0	100	39	61	-1.4693040	35.6931366
0	100	78	64	0.5579233	5.6568542
0	100	87	45	-0.7248095	26.4196896
0	100	98	19	0.2363695	54.5618915
0	101	88	92	-1.6773110	27.6586334
0	101	86	35	-0.6383596	39.3954312
0	101	68	63	1.4867200	8.2462113
0	101	92	92	-0.5464452	30.4138127
0	101	78	86	-1.5646900	17.0000000
0	101	53	96	0.0146161	30.2324329
0	101	47	64	-1.4081060	24.0416306
0	101	64	86	-0.7752939	16.1554944
0	101	80	48	-0.5626823	25.0798724
0	101	55	80	-0.3038007	17.4928557
0	102	54	46	-2.7070260	27.2946881
0	102	72	91	-0.4224519	21.5870331
0	102	76	94	-0.5187028	25.6320112
0	102	87	87	-0.6988387	26.2488095
0	102	45	71	-0.3791133	22.0227155
0	102	68	53	0.6760482	17.0293864
0	102	50	73	-0.3368508	17.2626765
0	102	66	86	-0.5296652	16.0312195
0	102	23	86	0.3774113	46.8187996
0	102	63	79	-0.7174625	9.8488578
0	103	22	21	-0.7048649	70.7248188
0	103	47	79	0.3291950	25.0000000
0	103	46	62	-1.9278880	26.9258240
0	103	65	45	-1.3930850	27.6586334
0	103	57	70	0.0167163	14.1421356
0	103	48	84	-0.1896989	25.9422435
0	103	68	47	-0.3876242	25.1793566
0	103	60	84	0.5526934	16.2788206
0	103	38	85	0.2828698	35.4682957
0	103	44	33	-1.0377660	47.4341649
0	104	80	46	-0.2632595	25.5538647
0	104	89	61	-0.9784505	23.0867928
0	104	46	16	0.4817856	56.0802996
0	104	67	54	0.7984735	14.0000000
0	104	83	91	-0.7654718	28.0178515
0	104	51	85	-1.5111970	23.3452351
0	104	73	63	1.0322060	7.8102497
0	104	30	47	0.1178618	42.5440948
0	104	78	67	-0.0540760	11.0453610
0	104	68	78	-0.5342902	10.0498756
0	105	64	86	-0.7752939	24.0208243
0	105	46	24	-0.6900657	42.4852916
0	105	40	87	-0.3489599	35.3553391
0	105	17	60	-0.0408058	48.0416486
0	105	63	69	-1.1188200	7.2801099
0	105	95	52	-1.2306100	31.6227766
0	105	80	19	0.7434024	45.5411901
0	105	86	69	-0.9615614	22.1359436
0	105	90	32	0.6386058	39.0512484
0	105	75	97	-1.3459780	36.4005494
0	106	98	4	0.0565927	69.4622199
0	106	86	37	-0.3371959	35.4682957
0	106	55	58	-0.0773537	10.0000000
0	106	84	68	-1.0753000	21.3775583
0	106	73	85	-2.2543290	23.2594067
0	106	74	62	0.8112846	11.1803399
0	106	51	95	-0.0359013	33.2415403
0	106	56	48	-1.8137760	17.4642492
0	106	64	69	-0.5772228	5.0990195
0	106	83	22	-0.2957939	46.5188134
0	107	81	87	-0.3137887	24.1867732
0	107	59	56	0.2197878	14.1421356
0	107	53	82	-1.4765890	22.6274170
0	107	76	60	0.9744904	9.2195445
0	107	74	47	-0.4219187	19.6468827
0	107	65	67	1.0008940	4.1231056
0	107	47	74	-0.1399477	23.4093998
0	107	50	82	-0.7992611	24.8394847
0	107	57	95	0.3793481	31.3847097
0	107	55	76	-0.1839504	17.2046505
0	108	86	23	0.8935508	42.7200187
0	108	31	50	0.9500212	42.0594817
0	108	51	95	-0.0359013	37.7359245
0	108	51	61	-1.2992560	20.0997512
0	108	99	40	-1.4348500	36.2353419
0	108	69	32	-1.1821190	31.0644491
0	108	97	67	-0.5103125	26.3058929
0	108	4	43	-1.2799260	69.9213844
0	108	83	65	-0.0486920	12.1655251
0	108	65	62	1.4764410	6.0827625
0	109	32	18	0.8828135	51.6236380
0	109	77	88	-1.7355930	34.2052628
0	109	79	20	-0.3691359	36.6878727
0	109	20	42	-0.4305553	49.7292670
0	109	43	97	0.4482306	48.8773976
0	109	81	36	-0.0700957	23.0217289
0	109	90	90	-0.8421792	41.3400532
0	109	82	99	-0.1697039	46.1735855
0	109	26	88	0.1939758	53.4134814
0	109	60	42	-1.3976510	15.2643375
0	110	71	41	-2.0673750	6.0827625
0	110	42	58	-1.4107130	31.9530906
0	110	40	43	-0.4980897	32.2490310
0	110	54	46	-2.7070260	18.0277564
0	110	39	42	0.1037778	33.3766385
0	110	7	59	0.6388084	66.0984115
0	110	68	67	0.8089107	20.3960781
0	110	90	54	-1.2496020	19.3132079
0	110	75	60	1.3529380	13.3416641
0	110	25	68	-0.6735098	51.4781507
0	111	85	38	-0.6880241	20.6155281
0	111	83	32	0.2457444	22.0227155
0	111	53	46	-2.5332260	13.0000000
0	111	72	99	-0.7109791	53.3385414
0	111	39	96	0.5265628	56.8242906
0	111	51	84	-1.0614090	40.8533964
0	111	93	59	-0.5062880	29.9666481
0	111	54	54	-0.2821735	14.4222051
0	111	71	23	-0.6241829	23.5372046
0	111	56	30	-2.3138120	18.8679623
0	112	91	43	-0.3714578	33.6154726
0	112	77	20	-0.5379750	16.1554944
0	112	69	30	-1.1445410	8.0622577
0	112	60	44	-1.3837020	18.1107703
0	112	81	5	1.3937340	28.3196045
0	112	76	12	2.0464800	19.7989899
0	112	24	15	-1.6747690	39.5600809
0	112	35	28	-0.6896225	27.0739727
0	112	60	38	-1.1526650	12.1655251
0	112	74	35	-1.8912990	15.0000000
0	113	48	66	-1.8191690	55.7314992
0	113	7	48	0.4793479	48.9182992
0	113	46	29	-0.9042215	19.3132079
0	113	37	21	0.6178177	10.1980390
0	113	18	30	0.9060702	28.3196045
0	113	41	13	1.2517690	2.8284271
0	113	31	39	-0.2174914	29.1204396
0	113	30	5	0.2329102	10.8166538
0	113	50	50	-1.8237520	40.5215992
0	113	6	13	-0.5269492	33.0605505
0	114	53	14	-0.9021650	10.4403065
0	114	95	2	-0.8891924	54.1202365
0	114	48	21	-0.8252132	6.4031242
0	114	56	5	1.0009850	17.6918060
0	114	44	23	-0.5499127	6.0827625
0	114	74	37	-1.9702260	36.8917335
0	114	27	44	-1.5787600	31.3847097
0	114	71	17	-0.0074183	28.0000000
0	114	33	19	1.3683730	10.1980390
0	114	29	17	0.9081837	14.0000000
0	115	72	23	-0.8735013	23.6008474
0	115	39	20	0.9703017	17.8044938
0	115	54	3	-0.3871796	6.0827625
0	115	41	27	-0.2098139	21.6333077
0	115	90	54	-1.2496020	58.2580467
0	115	18	12	-2.3822160	35.1283361
0	115	41	6	1.1572680	12.3693169
0	115	57	21	-1.1788360	12.6491106
0	115	17	16	-2.0466010	36.6742416
0	115	31	5	0.2405605	22.3606798
0	116	52	9	1.1894940	7.6157731
0	116	68	50	-1.3291590	49.7292670
0	116	53	35	-1.4641500	33.0605505
0	116	47	3	0.8480439	8.0622577
0	116	18	4	1.6174080	37.0540146
0	116	71	5	0.7869600	16.2788206
0	116	69	16	-0.6278595	19.7989899
0	116	34	51	0.6359276	53.3104117
0	116	57	4	0.3479478	2.8284271
0	116	44	44	-1.0967780	43.4165867
0	117	52	5	0.7559621	9.2195445
0	117	66	7	1.0548480	23.0000000
0	117	51	1	-0.1512658	10.0000000
0	117	52	36	-1.4198570	30.3644529
0	117	60	8	0.0451059	17.0293864
0	117	57	27	-1.5890890	24.4131112
0	117	44	9	1.2877050	2.2360680
0	117	74	19	-1.6281390	33.2415403
0	117	37	47	1.3579600	40.4474968
0	117	36	41	0.0012979	34.7131099
0	118	42	10	0.7768994	6.4031242
0	118	60	3	-0.1895286	23.1948270
0	118	40	1	0.4708051	5.8309519
0	118	28	39	-0.9548127	34.2052628
0	118	35	4	0.1255882	2.8284271
0	118	33	26	-1.2659370	20.3960781
0	118	23	34	0.0423403	31.3049517
0	118	55	2	-0.8191553	18.4390889
0	118	18	17	-1.6421170	21.9544984
0	118	38	5	0.5492146	1.4142136
0	119	27	2	0.5803383	18.1107703
0	119	52	7	0.9174475	7.6157731
0	119	61	45	-0.8542052	44.0113622
0	119	35	13	0.9683989	13.4536240
0	119	65	14	-0.0318562	22.3606798
0	119	62	25	-1.1232100	27.0185122
0	119	89	0	0.6365801	44.1814441
0	119	67	21	-0.2777556	27.8028775
0	119	40	11	1.7571750	8.6023253
0	119	68	21	0.1132346	28.6006993
0	120	45	14	0.6065680	12.6491106
0	120	41	3	0.5928504	1.0000000
0	120	23	3	2.3424970	18.0277564
0	120	52	46	-2.3033080	45.3541619
0	120	41	39	-0.0452483	37.0000000
0	120	9	19	-1.0881540	36.2353419
0	120	39	1	0.1945779	2.2360680
0	120	72	36	-2.4402780	46.0108683
0	120	35	2	0.2153126	6.0000000
0	120	56	1	-0.1756760	15.0332964
0	121	38	5	0.5492146	12.0000000
0	121	37	31	-0.5635116	29.0688837
0	121	31	8	-0.0390794	19.2353841
0	121	58	19	-1.1053640	16.1245155
0	121	69	22	-0.2529452	25.4950976
0	121	86	1	1.1649520	36.2215406
0	121	44	43	-0.8490426	38.4707681
0	121	99	74	0.4421221	84.6286004
0	121	27	73	-0.3530969	71.7843994
0	121	23	42	-1.1605740	45.8039300
0	122	50	17	0.1822576	14.5602198
0	122	89	41	-1.0959060	51.6623654
0	122	51	4	0.1973720	3.1622777
0	122	76	17	-0.3855923	26.0768096
0	122	40	18	0.7226054	20.5182845
0	122	27	13	0.1364067	28.7923601
0	122	47	16	0.4018915	14.7648231
0	122	14	12	-1.1017470	41.0000000
0	122	62	17	0.0363053	16.1245155
0	122	9	15	-0.6244116	46.5725241
0	123	21	4	1.9754000	25.0798724
0	123	62	16	-0.0941114	21.2602916
0	123	10	21	0.0249216	40.7062649
0	123	39	20	0.9703017	19.3132079
0	123	53	54	0.0516469	52.4690385
0	123	56	5	1.0009850	10.4403065
0	123	69	20	0.1705055	29.2061637
0	123	52	2	0.3272633	6.0000000
0	123	8	24	1.1563980	43.9089968
0	123	88	39	-1.4394020	55.9732079
0	124	62	12	0.6723256	30.0665928
0	124	69	24	-0.7639548	38.3275358
0	124	27	16	-0.1706042	5.3851648
0	124	38	7	0.3842437	9.2195445
0	124	22	17	-0.9051367	10.4403065
0	124	50	45	-1.8824960	35.8468967
0	124	39	14	1.2316730	7.0000000
0	124	30	17	0.2437556	3.6055513
0	124	8	33	-0.0787401	30.6104557
0	124	18	30	0.9060702	21.2602916
0	125	17	16	-2.0466010	17.0293864
0	125	19	18	-0.8909733	15.0332964
0	125	16	25	0.9229672	19.6977156
0	125	33	35	0.1213399	18.0277564
0	125	31	14	2.1017030	4.2426407
0	125	37	46	1.0615420	29.1547595
0	125	29	17	0.9081837	5.0000000
0	125	26	41	-1.8753500	25.2982213
0	125	25	4	1.3593960	15.8113883
0	125	1	42	-0.0160536	41.4004831
0	126	42	7	0.6385712	14.0356688
0	126	30	42	-0.4488501	23.7065392
0	126	39	4	-0.0209605	17.1172428
0	126	50	26	-1.6162230	10.2956301
0	126	36	51	-0.0445055	30.4138127
0	126	34	57	-0.7260319	36.6742416
0	126	35	19	0.9171674	6.3245553
0	126	49	34	-0.7424511	15.2643375
0	126	45	7	1.5363320	14.5602198
0	126	52	29	-0.3204246	13.6014705
0	127	19	18	-0.8909733	22.1359436
0	127	41	27	-0.2098139	16.0312195
0	127	28	3	0.6872127	14.4222051
0	127	52	25	-1.1804640	18.4390889
0	127	64	8	0.6386195	24.1867732
0	127	67	0	1.0211730	29.1547595
0	127	33	18	1.0230360	9.8994949
0	127	41	2	0.1049199	9.0553851
0	127	47	33	-0.3962984	23.0867928
0	127	49	2	0.0824939	12.7279221
0	128	33	5	-0.0429103	12.8062485
0	128	22	71	-0.7703049	59.1354378
0	128	53	38	-0.9312934	25.9422435
0	128	49	33	-0.9522822	19.6977156
0	128	59	16	-0.7259963	18.0277564
0	128	23	39	-1.1458150	30.0000000
0	128	45	57	-1.8941850	42.1900462
0	128	42	28	-1.1017880	13.0384048
0	128	14	26	1.1866850	29.1547595
0	128	37	74	0.8966266	59.1354378
0	129	3	14	-0.7288134	9.2195445
0	129	21	28	0.2060464	13.6014705
0	129	14	26	1.1866850	7.2111026
0	129	31	19	0.8215508	21.0237960
0	129	0	34	-2.0451820	17.2046505
0	129	6	34	0.4595488	14.5602198
0	129	50	57	-0.7690446	54.4885309
0	129	61	46	-0.5286387	57.2450871
0	129	7	32	0.5490939	12.3693169
0	129	3	17	-0.4079602	7.6157731
0	130	67	10	0.6867940	48.1663783
0	130	42	58	-1.4107130	19.4164878
0	130	32	3	-0.0924106	39.0128184
0	130	67	52	0.1881952	37.3630834
0	130	58	48	-1.9348980	27.6586334
0	130	36	39	0.0275551	5.8309519
0	130	53	16	-0.2023902	34.0587727
0	130	29	34	-0.3992125	8.2462113
0	130	45	69	-1.1109190	30.4138127
0	130	20	45	-0.0731180	11.4017543
0	131	35	75	0.2106046	20.3960781
0	131	31	34	-0.5663408	21.0000000
0	131	25	71	-0.7543147	17.0880075
0	131	43	55	-2.2180130	12.0000000
0	131	23	93	-0.0332522	38.8329757
0	131	30	15	1.8290990	40.0124980
0	131	6	52	0.0640091	25.1793566
0	131	54	82	-1.1062310	35.4682957
0	131	0	55	0.8077586	31.0000000
0	131	48	66	-1.8191690	20.2484567
0	132	9	55	0.2454655	22.0000000
0	132	73	60	1.1060040	42.2965720
0	132	44	63	-1.4033410	15.2643375
0	132	44	67	-1.5763150	17.6918060
0	132	26	72	-0.3410882	17.7200451
0	132	52	17	0.2851366	43.4165867
0	132	27	26	-0.7799837	29.2745623
0	132	26	56	1.3296110	5.0990195
0	132	35	45	1.6325000	10.7703296
0	132	12	65	0.4742605	21.4709106
0	133	32	56	-0.5235237	4.2426407
0	133	0	41	-0.1866176	34.1320963
0	133	22	45	-0.3954102	15.6524758
0	133	32	61	-0.8602398	3.6055513
0	133	30	65	-1.2421550	6.0827625
0	133	56	82	-0.2907684	35.4682957
0	133	41	83	0.9361395	26.8328157
0	133	14	66	0.4844178	16.5529454
0	133	44	64	-1.7792440	15.8113883
0	133	45	12	0.7128065	49.6487663
0	134	21	64	-1.2900320	13.4164079
0	134	26	55	1.2639830	3.1622777
0	134	52	79	0.1017528	36.7967390
0	134	21	48	-0.0165306	7.2111026
0	134	13	53	0.5277815	14.0356688
0	134	24	34	0.5947065	18.2482876
0	134	89	98	0.0995449	77.2010363
0	134	56	19	-1.2902620	43.9317653
0	134	53	61	-0.5157537	27.5136330
0	134	63	5	0.3978054	59.2030405
0	135	88	7	1.2569970	83.8629835
0	135	22	28	0.1911056	22.8035085
0	135	20	26	0.2387541	24.3310501
0	135	22	67	-0.1382242	18.0277564
0	135	2	60	0.7116653	17.2046505
0	135	27	70	-0.9356929	22.8254244
0	135	21	43	-0.2858807	8.6023253
0	135	43	51	-2.1088470	27.0185122
0	135	4	30	0.1792506	23.3238076
0	135	45	37	-1.0516650	31.7804972
0	136	26	88	0.1939758	32.3882695
0	136	8	96	-1.6447320	46.1410880
0	136	43	36	-1.7935830	23.3238076
0	136	46	94	0.0426640	40.8533964
0	136	0	37	-0.6869570	36.3593179
0	136	60	66	0.3481463	30.6757233
0	136	30	52	0.4358136	4.1231056
0	136	43	60	-2.1443280	12.6491106
0	136	54	65	-0.6525486	24.6981781
0	136	31	93	-0.4037955	37.0000000
0	137	40	55	-1.1155270	13.9283883
0	137	26	74	-0.4902235	14.0356688
0	137	7	72	0.4833679	23.3238076
0	137	9	69	-0.4190757	20.1246118
0	137	9	54	-0.7740162	18.9736660
0	137	26	96	-0.4466285	36.0138862
0	137	54	54	-0.2821735	27.6586334
0	137	16	29	1.2410720	32.8937684
0	137	6	73	0.7086837	24.6981781
0	137	57	75	-0.4018222	33.5410197
0	138	8	62	0.6888154	16.4924225
0	138	37	12	1.5023800	47.8016736
0	138	20	66	-1.0448330	8.9442719
0	138	2	37	-0.6211861	30.4138127
0	138	22	60	0.6848874	2.8284271
0	138	21	51	1.2305500	7.6157731
0	138	30	63	-0.4818351	7.8102497
0	138	37	49	1.0911070	15.8113883
0	138	44	95	-0.1010062	42.0594817
0	138	57	81	0.1265266	40.2243707
0	139	82	68	-1.0220000	56.0089279
0	139	72	75	-0.4137995	46.3896540
0	139	39	41	0.3968174	30.8706981
0	139	16	63	0.2763428	11.6619038
0	139	23	61	0.9855089	8.5440037
0	139	0	98	0.8230364	38.9486842
0	139	14	51	-0.8495267	21.6333077
0	139	46	42	-0.7655934	33.6005952
0	139	19	5	1.0423040	64.3816744
0	139	70	43	-1.0218900	51.1077294
0	140	14	77	-0.5074652	9.8488578
0	140	17	60	-0.0408058	14.3178211
0	140	32	82	0.8052396	12.7279221
0	140	25	27	-0.7091193	46.0434577
0	140	71	3	0.6485173	84.8763807
0	140	43	71	0.2568194	20.0997512
0	140	36	74	0.6751541	13.0384048
0	140	35	40	-0.4077242	35.1140997
0	140	3	94	-0.2042407	29.0000000
0	140	43	97	0.4482306	31.2409987
0	141	74	47	-0.4219187	59.9332963
0	141	17	76	0.1510091	4.2426407
0	141	13	52	-0.0718173	22.1359436
0	141	67	46	-0.8356560	54.2033209
0	141	49	89	0.2039779	33.1209903
0	141	24	96	0.1104419	23.3452351
0	141	17	79	-0.4617761	6.7082039
0	141	49	63	-0.2041635	30.6757233
0	141	10	65	-0.5329855	12.8062485
0	141	16	59	0.5578081	14.5602198
0	142	20	61	0.0273642	8.4852814
0	142	15	72	0.7304374	5.0990195
0	142	10	72	0.0585099	6.4031242
0	142	21	95	0.4475839	28.8617394
0	142	17	79	-0.4617761	12.3693169
0	142	25	56	1.3992960	15.5563492
0	142	19	66	-0.9821670	5.0990195
0	142	9	51	0.4603897	16.7630546
0	142	27	40	-1.6189200	29.9666481
0	142	24	93	0.0974738	27.8567766
0	143	10	39	-1.4580920	36.0000000
0	143	34	55	-0.1340217	31.2409987
0	143	20	72	0.0796266	10.4403065
0	143	24	83	-0.8777299	16.1245155
0	143	10	69	0.0355121	6.0000000
0	143	13	69	0.5836492	6.7082039
0	143	92	17	-0.3409737	100.4390362
0	143	24	86	1.0726510	17.8044938
0	143	15	88	-0.5247998	13.9283883
0	143	16	84	-0.6026949	10.8166538
0	144	0	55	0.8077586	24.7588368
0	144	7	80	0.8466694	12.2065556
0	144	44	4	0.5728896	74.0945342
0	144	35	83	-0.1703909	20.5912603
0	144	17	88	-0.9027514	15.0000000
0	144	14	53	0.2727819	20.2237484
0	144	27	81	-1.2330320	12.8062485
0	144	34	42	1.2159150	35.3553391
0	144	51	79	-0.2355528	34.5253530
0	144	65	60	0.7432065	49.7292670
0	145	1	64	0.4323098	11.1803399
0	145	3	82	-0.3528463	15.2643375
0	145	14	34	-0.6972620	35.1283361
0	145	0	70	-0.9866558	11.0453610
0	145	15	61	0.1925285	8.9442719
0	145	26	83	-0.2574345	20.5182845
0	145	43	68	-1.0260640	32.0156212
0	145	20	81	-1.5471770	15.0000000
0	145	6	70	-0.2660193	5.0990195
0	145	16	35	0.2003258	34.3656806
0	146	21	63	-0.4601652	24.0208243
0	146	30	95	-0.1678181	12.8062485
0	146	15	85	-0.6412551	5.3851648
0	146	13	89	-0.5969913	7.2801099
0	146	32	72	-0.3467093	19.2093727
0	146	10	48	-0.1826230	40.2616443
0	146	5	96	-0.7598741	17.4928557
0	146	57	89	-0.1550018	37.0540146
0	146	22	85	0.3704807	2.8284271
0	146	18	63	-0.4508416	24.0831892
0	147	21	66	-0.6129882	20.0997512
0	147	5	71	-0.0838876	20.5182845
0	147	25	97	-0.7561900	12.5299641
0	147	30	86	0.0403318	11.0000000
0	147	40	10	1.3269650	78.8479550
0	147	49	90	0.5110675	30.2654919
0	147	18	89	-0.3973555	3.1622777
0	147	36	68	-0.0867834	24.7588368
0	147	33	89	-1.0560900	14.3178211
0	147	2	84	-0.0130071	17.1172428
0	148	38	70	0.1613703	30.6104557
0	148	26	29	0.5538239	61.1882342
0	148	8	92	-1.2523640	6.7082039
0	148	21	78	-1.0410810	13.0384048
0	148	18	46	0.2090323	43.1856458
0	148	8	86	-0.1357976	6.7082039
0	148	26	87	0.0963985	12.1655251
0	148	52	95	-0.2082629	38.4707681
0	148	29	62	-0.2216401	30.8868904
0	148	43	95	-0.4241713	29.6141858
0	149	6	87	0.3776379	8.0622577
0	149	7	81	-0.1479882	9.8994949
0	149	19	76	-0.2499185	13.0000000
0	149	8	84	-0.0586310	7.2111026
0	149	25	91	-0.4914061	11.4017543
0	149	33	88	-1.8433760	19.0000000
0	149	27	67	-1.4493580	24.6981781
0	149	14	99	-1.0061340	11.0000000
0	149	27	75	-0.6601115	18.3847763
0	149	29	72	-1.2875780	21.9317122
0	150	54	87	-0.6675182	40.0124980
0	150	8	44	-1.7682250	44.4072066
0	150	7	99	-0.2516208	13.0384048
0	150	25	54	1.2815740	35.7351368
0	150	12	93	-0.4189818	5.3851648
0	150	5	99	-0.5030066	14.2126704
0	150	37	93	-0.1228436	23.5372046
0	150	21	70	-0.3896260	19.3132079
0	150	37	77	-0.7853268	25.4950976
0	150	17	21	-1.1813030	67.0671305
0	151	22	64	-0.2416390	34.9857114
0	151	69	71	1.1816350	37.0135110
0	151	42	60	-1.7113320	34.0587727
0	151	8	36	-0.0063721	66.2419806
0	151	28	55	0.7360319	40.8044115
0	151	46	99	-0.8100759	7.8102497
0	151	41	84	1.1335020	10.0498756
0	151	88	60	-0.9156704	58.8217647
0	151	18	81	-0.2170167	25.5538647
0	151	81	40	-0.9786378	67.8011799
0	152	28	62	-0.2555645	34.1760150
0	152	55	94	0.4871225	15.0000000
0	152	7	79	0.0911441	36.2491379
0	152	4	61	0.8355227	48.8364618
0	152	51	81	-0.5039423	17.0293864
0	152	4	70	-0.9247344	43.2666153
0	152	76	86	-1.1630750	36.8781778
0	152	53	88	-0.3114758	14.3178211
0	152	34	70	-0.1504088	24.7386338
0	152	92	97	-0.9033243	52.0864666
0	153	88	85	-0.0051651	49.8196748
0	153	27	24	-0.4268330	71.0211236
0	153	48	64	-1.0406960	31.3209195
0	153	85	86	-0.5728420	46.6904701
0	153	57	78	-0.2705761	24.0831892
0	153	65	92	-0.9362352	26.0768096
0	153	18	84	0.1622962	23.2594067
0	153	55	57	-0.0125738	40.3112887
0	153	47	79	0.3291950	17.0000000
0	153	39	76	-0.0387327	18.0000000
0	154	45	83	0.5887172	17.0293864
0	154	37	88	-0.5628856	9.8488578
0	154	55	66	-0.6059791	32.4499615
0	154	28	76	0.0184023	8.0000000
0	154	22	60	0.6848874	24.7386338
0	154	29	86	-0.4134664	2.2360680
0	154	6	52	0.0640091	38.8329757
0	154	2	92	-0.0177853	27.2029410
0	154	46	94	0.0426640	20.5912603
0	154	54	80	-0.9074232	26.3058929
0	155	53	71	-0.6794743	26.6270539
0	155	18	77	-0.4450188	15.8113883
0	155	58	95	1.1175100	28.4604989
0	155	40	80	0.4203355	10.8166538
0	155	47	66	-1.6856270	25.6124969
0	155	28	88	-0.8980594	3.6055513
0	155	1	58	0.4179283	41.0365691
0	155	22	60	0.6848874	27.5136330
0	155	30	72	-1.6180020	14.0356688
0	155	47	72	-0.0578567	21.2602916
0	156	38	80	0.3220233	18.7882942
0	156	35	59	0.1242265	38.3275358
0	156	40	99	-0.0450073	10.1980390
0	156	99	46	-2.1028800	85.8020979
0	156	90	51	-2.0224260	75.6042327
0	156	41	82	0.3500375	18.6010752
0	156	51	67	-0.1117889	36.6196668
0	156	33	75	0.0993596	22.2036033
0	156	26	88	0.1939758	9.8488578
0	156	80	83	-1.4680140	51.9230199
0	157	11	81	-1.2258510	28.4429253
0	157	38	72	0.3977748	14.0356688
0	157	38	87	-0.2337222	1.4142136
0	157	48	50	-1.0589260	37.1079506
0	157	48	91	0.5963611	10.2956301
0	157	31	40	-0.5387307	46.6904701
0	157	20	51	0.9623201	39.8246155
0	157	42	74	0.8515401	12.3693169
0	157	40	65	-0.5343396	21.0237960
0	157	24	90	0.0336480	15.5241747
0	158	29	89	-1.2453080	13.0000000
0	158	30	98	-0.2611498	17.8044938
0	158	42	73	0.5976388	11.0453610
0	158	23	62	0.3558906	28.4253408
0	158	27	87	-0.2401730	14.3178211
0	158	12	83	-0.4782195	29.0172363
0	158	46	95	-0.1516433	12.0830460
0	158	56	91	0.7955195	16.5529454
0	158	43	60	-2.1443280	24.0831892
0	158	52	71	-0.4055388	17.0293864
0	159	54	97	0.7149039	26.1725047
0	159	25	51	0.1432151	29.1547595
0	159	49	66	-1.4129870	17.6918060
0	159	0	50	0.5617681	45.6070170
0	159	11	84	-0.6679370	25.7099203
0	159	66	83	-0.6910783	30.4138127
0	159	37	87	-0.1625963	9.0553851
0	159	74	38	-1.7506750	55.1724569
0	159	74	84	-2.0887260	38.4707681
0	159	23	48	-0.5430134	32.6955654
0	160	53	98	1.5724040	32.3109888
0	160	53	69	-0.5061436	34.4818793
0	160	19	67	-0.4241583	19.4164878
0	160	6	66	-0.2781588	26.2488095
0	160	13	75	0.2663308	14.8660687
0	160	28	77	-0.2534211	10.2956301
0	160	31	72	-1.7169120	16.1245155
0	160	47	65	-1.8280930	31.8904374
0	160	5	46	-0.6103128	43.8634244
0	160	60	73	-0.2967765	39.2173431
0	161	45	99	-1.0705050	19.6977156
0	161	28	80	-0.7090249	9.0553851
0	161	45	42	-1.1904680	39.8120585
0	161	38	98	-0.4470976	17.0293864
0	161	93	44	-0.8037444	67.1192968
0	161	33	80	0.5057425	4.1231056
0	161	17	29	0.8052111	55.7135531
0	161	29	71	-1.4659940	12.8062485
0	161	40	74	1.1478700	7.6157731
0	161	44	53	-3.0009030	28.8617394
0	162	36	57	-0.0763460	29.6141858
0	162	52	97	1.0416470	14.8660687
0	162	87	69	-1.1680190	48.1040539
0	162	4	82	-0.2124751	38.2099463
0	162	40	99	-0.0450073	13.1529464
0	162	93	93	-1.4014800	51.4781507
0	162	15	79	-0.8616307	27.8926514
0	162	13	52	-0.0718173	44.6878059
0	162	32	90	-0.6911336	10.7703296
0	162	30	94	-0.5335758	14.4222051
0	163	82	35	-0.0537609	43.9317653
0	163	59	64	-0.0161454	7.2111026
0	163	85	50	-1.1335940	36.7151195
0	163	68	63	1.4867200	15.8113883
0	163	60	71	0.0292866	7.6157731
0	163	71	56	1.1208310	21.6333077
0	163	80	58	-0.3248976	28.7923601
0	163	51	51	-0.4888363	17.1172428
0	163	28	19	-0.0775610	55.0090902
0	163	32	84	-0.1229733	26.4007576
0	164	97	87	-0.9387844	37.3363094
0	164	44	79	0.2758372	18.6815417
0	164	47	99	-0.3452476	29.1547595
0	164	31	30	-1.3362680	53.8237866
0	164	32	24	-0.7716240	58.3095189
0	164	59	75	0.0434085	3.1622777
0	164	77	39	-1.1331120	38.0788655
0	164	5	56	0.6718360	59.7745765
0	164	79	67	0.0779123	18.3847763
0	164	71	68	0.7177114	10.8166538
0	165	76	71	-0.0102200	17.1172428
0	165	57	55	0.0198798	14.1421356
0	165	96	58	-1.2474400	38.6005181
0	165	61	81	-0.1608024	12.1655251
0	165	68	97	-1.0175910	29.4108823
0	165	82	57	-0.4932255	25.9422435
0	165	56	78	-0.6158820	9.4868330
0	165	71	63	1.1943540	13.4164079
0	165	54	69	-0.6738194	5.0000000
0	165	64	78	0.2832474	10.2956301
0	166	63	72	1.3159610	6.4031242
0	166	76	80	-1.1790920	21.6333077
0	166	56	66	-0.1183773	2.8284271
0	166	30	35	-0.5990156	43.2781700
0	166	67	57	0.5510428	14.2126704
0	166	81	48	-0.8653454	30.4795013
0	166	51	76	0.2800013	10.6301458
0	166	57	82	-0.4425751	14.0356688
0	166	70	72	-0.1284058	12.6491106
0	166	69	49	-1.0760320	21.9544984
0	167	61	72	-0.3852786	6.0827625
0	167	54	55	0.0518649	12.5299641
0	167	99	8	-0.4540619	69.8927750
0	167	49	38	-0.9107673	30.0832179
0	167	18	79	-0.6056746	43.9658959
0	167	60	62	0.6242805	4.0000000
0	167	76	45	-1.3180770	26.4007576
0	167	49	48	-1.5216270	21.0950231
0	167	70	62	1.1503020	10.7703296
0	167	58	70	0.1041920	4.4721360
0	168	31	83	0.7160497	30.2324329
0	168	47	93	-0.1275925	28.4604989
0	168	51	66	-1.0725950	5.0000000
0	168	57	54	0.5119971	12.0415946
0	168	55	94	0.4871225	28.0178515
0	168	35	95	-0.4443789	35.8050276
0	168	84	20	-0.0066086	53.8516481
0	168	58	65	-0.1957326	2.2360680
0	168	71	75	-0.4766726	17.4928557
0	168	52	72	-0.2286516	7.2111026
0	169	88	97	-0.3932509	50.9901951
0	169	47	55	-1.7599150	8.5440037
0	169	60	41	-0.8246154	24.1660919
0	169	9	69	-0.4190757	41.4366987
0	169	23	63	-0.1940963	27.0000000
0	169	36	52	-0.9117976	17.8044938
0	169	92	59	-0.5487359	42.1900462
0	169	97	59	-0.8787154	47.1699057
0	169	64	35	-1.7277240	31.3049517
0	169	68	59	0.6015251	18.4390889
0	170	37	78	-0.6605014	24.0831892
0	170	9	90	-0.0610591	53.8516481
0	170	50	77	-0.1956536	15.8113883
0	170	12	36	-0.8558805	50.2493781
0	170	97	47	-2.8731560	44.5982062
0	170	79	59	0.0908420	24.1867732
0	170	8	77	0.9483005	49.3355855
0	170	69	64	0.2409551	14.1421356
0	170	20	61	0.0273642	35.0142828
0	170	74	91	-1.0027920	34.6698716
0	171	60	59	0.9691805	10.1980390
0	171	81	77	-0.9019768	36.8917335
0	171	43	44	-1.3384850	14.7648231
0	171	78	55	0.0329168	28.0713377
0	171	20	41	-0.9778676	34.0000000
0	171	2	72	-0.4779016	50.2891638
0	171	41	71	0.4402057	16.6433170
0	171	32	73	-0.4038450	24.0831892
0	171	41	89	-0.3628280	33.2415403
0	171	35	48	0.2827296	17.4928557
0	172	29	44	-1.1852520	20.0000000
0	172	55	30	-1.5242290	10.1980390
0	172	44	22	0.3616769	10.0498756
0	172	57	61	-0.2232735	31.3847097
0	172	54	28	-1.0547890	9.8488578
0	172	56	38	-1.7837150	12.5299641
0	172	81	24	0.1285213	36.8781778
0	172	48	40	-1.5339820	8.5440037
0	172	54	16	-1.0154110	18.3575598
0	172	26	24	-0.5596274	20.6155281
0	173	82	18	-0.5541805	43.0464865
0	173	0	61	0.3773313	59.5482997
0	173	71	0	1.6722050	35.7770876
0	173	41	19	1.0112610	3.6055513
0	173	17	26	0.5089404	24.1660919
0	173	46	19	-0.0750600	7.6157731
0	173	21	29	-0.0966900	22.2036033
0	173	37	22	1.1972490	6.3245553
0	173	57	19	-1.4166650	18.2482876
0	173	60	14	0.5683758	21.0950231
0	174	19	0	1.5355390	18.3847763
0	174	31	4	0.3942742	5.8309519
0	174	13	30	0.9982309	32.5269119
0	174	35	2	0.2153126	5.0990195
0	174	44	8	1.4237950	8.0622577
0	174	33	8	0.6253207	3.1622777
0	174	69	20	0.1705055	35.4682957
0	174	39	10	1.5650820	4.2426407
0	174	40	24	0.7779506	17.4642492
0	174	31	51	0.5271544	44.2831797
0	175	25	81	-0.7628470	75.1065909
0	175	74	6	1.7584530	45.0000000
0	175	26	2	0.6865688	5.0000000
0	175	21	49	0.1787447	43.7378555
0	175	52	46	-2.3033080	46.1410880
0	175	7	22	0.1784932	27.2029410
0	175	27	1	0.3100856	5.3851648
0	175	10	16	-1.0618390	21.4709106
0	175	25	9	1.1390310	5.0000000
0	175	43	13	1.3547990	15.6524758
0	176	24	64	0.3164294	63.1268564
0	176	21	19	-1.5728480	18.0277564
0	176	12	5	0.0436378	8.9442719
0	176	37	5	0.5124104	17.4642492
0	176	51	11	0.7211871	32.5729949
0	176	9	31	0.0683037	31.9530906
0	176	43	3	0.4729871	23.0867928
0	176	0	20	-0.0859578	27.5862284
0	176	24	2	1.8616610	4.1231056
0	176	12	46	-0.9662266	45.7055795
0	177	40	21	0.9302931	18.4390889
0	177	30	20	0.2569044	22.0227155
0	177	63	31	-1.3026130	33.8378486
0	177	67	6	1.2962610	23.1948270
0	177	60	13	1.0839740	18.8679623
0	177	34	30	-0.8552379	28.7923601
0	177	66	4	1.1447570	22.0227155
0	177	38	13	1.0937650	11.6619038
0	177	78	11	1.6672310	34.9284984
0	177	73	42	-1.3173230	48.6004115
0	178	47	4	0.3135893	3.6055513
0	178	22	16	-1.2236190	26.0768096
0	178	46	0	0.8406587	2.8284271
0	178	45	4	0.7927713	2.2360680
0	178	44	23	-0.5499127	21.0000000
0	178	36	3	0.7068623	8.0622577
0	178	48	13	0.8776578	11.7046999
0	178	26	6	1.5782800	18.4390889
0	178	34	13	0.7438066	14.8660687
0	178	40	25	-0.1619436	23.3452351
0	179	80	30	-0.8809977	40.3608721
0	179	14	15	-1.4947850	37.9473319
0	179	81	37	-0.2835985	46.0108683
0	179	46	5	0.7143615	4.4721360
0	179	85	15	-0.2762085	37.0000000
0	179	21	10	-0.3094577	29.8328678
0	179	34	3	-0.3573283	16.0000000
0	179	86	28	0.7475164	43.8292140
0	179	54	0	-0.3125600	5.0000000
0	179	82	23	0.3957607	37.7359245
0	180	67	15	-1.3397720	17.2046505
0	180	54	2	-0.0326888	3.1622777
0	180	32	63	-0.6952668	61.6846821
0	180	60	14	0.5683758	11.4017543
0	180	47	20	-0.7069432	16.1554944
0	180	45	26	-0.3220160	22.4722051
0	180	74	35	-1.8912990	36.6196668
0	180	35	6	0.6165613	18.0277564
0	180	38	22	0.4313785	22.6715681
0	180	46	32	-0.6811258	27.8926514
[truncated: 190 more rows]
